# Supplementary material for: The global, regional, and national patterns of change in the burden of edentulism, 1990–2021: an analysis of the global burden of disease study 2021 and forecast to 2041
Source: Front Oral Health. 2025 Dec 1;6:1678201. doi: 10.3389/froh.2025.1678201 (PMC12702965; doi:10.3389/froh.2025.1678201)
Supplement: Supplementary file 3 [file Datasheet1.zip]

Archive with 57 entries (56 files):
- R script/
- __MACOSX/._R script
- R script/02_2021burder.R
- __MACOSX/R script/._02_2021burder.R
- R script/Edentulism.Rproj
- __MACOSX/R script/._Edentulism.Rproj
- R script/IHME-GBD_2021_DATA-6f93cf12-1.zip
- R script/03_nation2.R
- __MACOSX/R script/._03_nation2.R
- R script/predict_fun.R
- __MACOSX/R script/._predict_fun.R
- R script/IHME-GBD_2021_DATA-fb27cd07-1.zip
- R script/04_SDI_ASR2.R
- __MACOSX/R script/._04_SDI_ASR2.R
- R script/IHME-GBD_2021_DATA-20677b48-1.zip
- R script/IHME-GBD_2021_DATA-a5e04816-1.zip
- R script/IHME-GBD_2021_DATA-ad6ef124-1.zip
- R script/05_trend.R
- __MACOSX/R script/._05_trend.R
- R script/IHME-GBD_2021_DATA-10241473-1.zip
- R script/07_predict2.R
- __MACOSX/R script/._07_predict2.R
- R script/07_predict.R
- __MACOSX/R script/._07_predict.R
- R script/IHME-GBD_2021_DATA-bc66607b-1.zip
- R script/IHME-GBD_2021_DATA-66c47c86-1.zip
- R script/IHME-GBD_2021_DATA-3713cf7c-1.zip
- R script/01_global burden.R
- __MACOSX/R script/._01_global burden.R
- R script/GBDpopulation.Rdata
- __MACOSX/R script/._GBDpopulation.Rdata
- R script/IHME-GBD_2021_DATA-b13d5f7e-1.zip
- R script/04_SDI_ASR_cor.R
- __MACOSX/R script/._04_SDI_ASR_cor.R
- R script/IHME-GBD_2021_DATA-d78b383c-1.zip
- R script/IHME-GBD_2021_DATA-0a438f04-1.zip
- R script/08_jointppoint.R
- __MACOSX/R script/._08_jointppoint.R
- R script/05_trend_2.R
- __MACOSX/R script/._05_trend_2.R
- R script/03_nation.R
- __MACOSX/R script/._03_nation.R
- R script/02burden2.R
- __MACOSX/R script/._02burden2.R
- R script/IHME-GBD_2021_DATA-5a17cb5e-1.zip
- R script/IHME-GBD_2021_DATA-6f63ea76-1.zip
- R script/IHME-GBD_2021_DATA-f52a08e8-1.zip
- R script/IHME-GBD_2021_DATA-1b1562b2-1.zip
- __MACOSX/R script/._IHME-GBD_2021_DATA-1b1562b2-1.zip
- R script/IHME-GBD_2021_DATA-2358b4c3-1.zip
- R script/order.csv
- __MACOSX/R script/._order.csv
- R script/IHME-GBD_2021_DATA-cc244aed-1.zip
- R script/IHME-GBD_2021_DATA-59cf9c03-1.zip
- R script/IHME-GBD_2021_DATA-09eb70ef-1.zip
- R script/06_APC_web.R
- __MACOSX/R script/._06_APC_web.R
