# Supplementary material for: The global, regional, and national patterns of change in the burden of edentulism, 1990–2021: an analysis of the global burden of disease study 2021 and forecast to 2041
Source: Front Oral Health. 2025 Dec 1;6:1678201. doi: 10.3389/froh.2025.1678201 (PMC12702965; doi:10.3389/froh.2025.1678201)
Supplement: Supplementary file 3 [file Datasheet1.zip › R script/02_2021burder.R]

rm(list=ls())
library(easyGBDR)
library(ggplot2)

#IHME-GBD_2021_DATA-10241473-1.zip
df1 <- GBDread(zipfile = "IHME-GBD_2021_DATA-10241473-1.zip")

age1=c("<20","20 to 24","25 to 29","30 to 34","35 to 39","40 to 44",
       "45 to 49","50 to 54","55 to 59","60 to 64", "65 to 69",
       "70 to 74","75 to 79","80 to 84","85 to 89","90 to 94","95 plus")
location1=c("High SDI","High-middle SDI","Middle SDI","Low-middle SDI","Low SDI")


#YLDs
p <- ggpyramid(
  df1,
  group = "location",
  x_axis = "age",
  percent = F,
  location_name = location1,
  cause_name = "Edentulism",
  measure_name = "YLDs (Years Lived with Disability)",
  year_name = c(1990,2021),
  age_name = age1,
  metric_name = "Number",
  rei_name = NULL
)+facet_wrap(.~year)+
  #
  scale_y_continuous(breaks = seq(-850000,850000,170000),
                     labels = c(seq(8.5,1.7,-1.7),0,seq(1.7,8.5,1.7)),
                     name = expression(paste('Number of Cases(',10^5,')')))

#
p$layers[[2]]$mapping$label=''
p$layers[[3]]$mapping$label=''
p
#
p1 <- p+annotate("text", x = 1, y = -650000, label = "Female", color = "black")+
  annotate("text", x = 1, y = 750000, label = "Male", color = "black")

p1
ggsave("02_1990_2021_YLDs.jpg",p1,path = "figure")


#Prevalence
p <- ggpyramid(
  df1,
  group = "location",
  x_axis = "age",
  percent = F,
  location_name = location1,
  cause_name = "Edentulism",
  measure_name = "Prevalence",
  year_name = c(1990,2021),
  age_name = age1,
  metric_name = "Number",
  rei_name = NULL
)+facet_wrap(.~year)+
  #
  scale_y_continuous(breaks = seq(-35000000,35000000,7000000),
                     labels = c(seq(3.5,0.7,-0.7),0,seq(0.7,3.5,0.7)),
                     name = expression(paste('Number of Cases(',10^7,')')))

#Male,Female
p$layers[[2]]$mapping$label=''
p$layers[[3]]$mapping$label=''
#
p2 <- p+annotate("text", x = 1, y = -28000000, label = "Female", color = "black")+
  annotate("text", x = 1, y = 30000000, label = "Male", color = "black")

p2
ggsave("02_1990_2021_Prevalence.jpg",p2,path = "figure")

#Incidence
p <- ggpyramid(
  df1,
  group = "location",
  x_axis = "age",
  percent = F,
  location_name = location1,
  cause_name = "Edentulism",
  measure_name = "Incidence",
  year_name = c(1990,2021),
  age_name = age1,
  metric_name = "Number",
  rei_name = NULL
)+facet_wrap(.~year)+
  
  scale_y_continuous(breaks = seq(-2500000,2500000,500000),
                     labels = c(seq(2.5,0.5,-0.5),0,seq(0.5,2.5,0.5)),
                     name = expression(paste('Number of Cases(',10^6,')')))

#Male,Female
p$layers[[2]]$mapping$label=''
p$layers[[3]]$mapping$label=''
#
p3 <- p+annotate("text", x = 1, y = -2000000, label = "Female", color = "black")+
  annotate("text", x = 1, y = 2200000, label = "Male", color = "black")

p3
ggsave("02_1990_2021_Incidence.jpg",p3,path = "figure")
