# Supplementary material for: The global, regional, and national patterns of change in the burden of edentulism, 1990–2021: an analysis of the global burden of disease study 2021 and forecast to 2041
Source: Front Oral Health. 2025 Dec 1;6:1678201. doi: 10.3389/froh.2025.1678201 (PMC12702965; doi:10.3389/froh.2025.1678201)
Supplement: Supplementary file 3 [file Datasheet1.zip › R script/03_nation2.R]

rm(list=ls())
library(ggplot2)
library(dplyr)
load("EAPC.rdata")

# 
top10_df_ASR <- df1_ASR %>%
  arrange(desc(val)) %>%    
  head(10)  

top10_df_EAPC <- EAPC %>%
  arrange(desc(EAPC)) %>%    
  head(10) 
# 
p1 <- ggplot(top10_df_ASR, aes(x = val, y = location)) +
  geom_point(color = "blue", size = 3) +
  geom_errorbarh(aes(xmin = lower, xmax = upper), height = 0.2, color = "gray") +
  labs(
    title = " ",
    subtitle = " ",
    x = "ASIR per 100000",
    y = "Country"
  ) +
  theme_minimal() +
  theme(
    plot.title = element_text(size = 14, face = "bold"),
    plot.subtitle = element_text(size = 10, color = "gray"),
    panel.grid.major.y = element_line(linetype = "dotted")
  )
p1
p2 <- ggplot(top10_df_EAPC, aes(x = EAPC, y = location)) +
  geom_point(color = "blue", size = 3) +
  geom_errorbarh(aes(xmin = LCI, xmax = UCI), height = 0.2, color = "gray") +
  labs(
    title = " ",
    subtitle = " ",
    x = "EAPC",
    y = "Country"
  ) +
  theme_minimal() +
  theme(
    plot.title = element_text(size = 14, face = "bold"),
    plot.subtitle = element_text(size = 10, color = "gray"),
    panel.grid.major.y = element_line(linetype = "dotted")
  )
p2

EAPC_top5_bottom5 <- EAPC %>%
  # 
  mutate(rank_min = rank(EAPC),           
         rank_max = rank(-EAPC)) %>%      
  filter(rank_min <= 5 | rank_max <= 5) %>%
  select(-rank_min, -rank_max)

library(CGPfunctions)
df90_21 <- df1_EAPC %>%
  filter(year %in% c(1990, 2021)&location%in% EAPC_top5_bottom5$location)%>% 
  mutate(val = round(val, 2))

df90_21 <- df90_21 %>%
  mutate(
    location = ifelse(
      location == "Democratic People's Republic of Korea",
      "DPRK",  
      location  
    )
  )


df90_21$year <- as.character(df90_21$year)
p3 <- newggslopegraph(df90_21, year, val, location,
                Title = " ",
                SubTitle = " ",
                Caption = "DPRK = Democratic People's Republic of Korea")

library(ggrepel)
p3@layers$geom_text_repel <- geom_text_repel(data = subset(p3$data, year == "1990"), 
                                             aes(x = year, y=ifelse(val == 286.64, val + 7, ifelse(val%in%c(230.87,285.98),val+2,val)),label = location), hjust = "left", box.padding = 0.1, 
                                             point.padding = 0.1, segment.color = "gray", segment.alpha = 0.6, 
                                             fontface = "bold", size = 3, nudge_x = -0.4, direction = "y", 
                                             force = 1.5, max.iter = 3000)

p3@layers$geom_text_repel...3 <- geom_text_repel(data = subset(p3$data, year == "2021"), 
                                                             aes(label = location), hjust = "right", box.padding = 0.1, 
                                                             point.padding = 0.1, segment.color = "gray", segment.alpha = 0.6, 
                                                             fontface = "bold", size = 3, nudge_x = 0.4, direction = "y", 
                                                             force = 1.5, max.iter = 3000)
p3
p3@layers$geom_label <- geom_label(aes(x = year, y = ifelse(val == 286.64, val + 7, ifelse(val%in%c(230.87,285.98),val+2,val)),label = val), 
                                   size = 3, label.padding = unit(0, "lines"), label.size = 0, 
                                   color = "black", fill = 'white')

p3@layers$geom_line <- geom_line(aes(x = year, y=ifelse(val == 286.64, val + 7, ifelse(val%in%c(230.87,285.98),val+2,val)),color = location, alpha = 1), size = 1)
p3

library(stringr) 
df1_ASR2 <- df1_ASR %>%
  arrange(desc(val)) %>%  
  mutate(
    val_rounded = sprintf("%.2f", val),
    lower_rounded = sprintf("%.2f", lower),
    upper_rounded = sprintf("%.2f", upper),
    ASIR = str_glue("{val_rounded}({lower_rounded} to {upper_rounded})")
  ) %>%
  select(-c("val_rounded","lower_rounded","upper_rounded","val",
            "upper","lower","year","metric","cause","age","sex","measure"))
colnames(df1_ASR2 ) <- c("location","ASIR(95% UI)")


EAPC2 <- EAPC %>%
  arrange(desc(EAPC)) %>%  
  mutate(
    val_rounded = sprintf("%.2f", EAPC),
    lower_rounded = sprintf("%.2f", LCI),
    upper_rounded = sprintf("%.2f", UCI),
    EAPC2 = str_glue("{val_rounded}({lower_rounded} to {upper_rounded})")
  ) %>%
  select(-c("val_rounded","lower_rounded","upper_rounded",
            "LCI","UCI","cause","age","sex","measure","EAPC","EAPC_95CI"))
colnames(EAPC2)=c("location","EAPC(95% CI)")

ASIR_EAPC <- left_join(df1_ASR2, EAPC2, by = "location")

library(openxlsx)
write.xlsx(
  x = ASIR_EAPC,
  file = "ASIR_EAPC.xlsx",  
  rowNames = FALSE
)
