# Supplementary material for: The global, regional, and national patterns of change in the burden of edentulism, 1990–2021: an analysis of the global burden of disease study 2021 and forecast to 2041
Source: Front Oral Health. 2025 Dec 1;6:1678201. doi: 10.3389/froh.2025.1678201 (PMC12702965; doi:10.3389/froh.2025.1678201)
Supplement: Supplementary file 3 [file Datasheet1.zip › R script/predict_fun.R]

load("GBDpopulation.Rdata")
library(easyGBDR)
trans_age <- function (data) 
{
  data$age <- sub("-", replacement = " to ", data$age)
  data$age <- sub(" years", replacement = "", data$age)
  data$age <- sub(" year", replacement = "", data$age)
  data$age <- sub("95\\+", replacement = "95 plus", data$age)
  data$age <- sub("Age to standardized", replacement = "Age-standardized", 
                  data$age)
  data$age <- sub("All Ages", replacement = "All ages", data$age)
  data$age <- sub("Under 5", replacement = "0 to 4", data$age)
  data$age <- sub("<5", replacement = "0 to 4", data$age)
  return(data)
}

datagg <- function (cdat, pdat, nagg) 
{
  ny <- dim(cdat)[2]
  nper <- floor(ny/nagg)
  if (ny == nper * nagg) {
    cdat0 <- cdat
  }
  else {
    cdat0 <- cdat[, -c(1:(ny - nper * nagg))]
  }
  pern <- sort(rep(1:nper, nagg))
  cases <- as.data.frame(t(aggregate(t(cdat0), list(Period = pern), 
                                     sum)))[-1, ]
  colnames(cases) <- 1:nper
  rownames(cases) <- 1:20
  pdat1 <- pdat[, 1:ny]
  if (ny == nper * nagg) {
    pdat0 <- pdat1
  }
  else {
    pdat0 <- pdat1[, -c(1:(ny - nper * nagg))]
  }
  pyr1 <- as.data.frame(t(aggregate(t(pdat0), list(Period = pern), 
                                    sum)))[-1, ]
  nypop <- dim(pdat)[2]
  pdat2 <- pdat[, c((ny + 1):nypop)]
  nyp <- nypop - ny
  nperp <- floor(nyp/nagg)
  if (nyp == nperp * nagg) {
    pdatn <- pdat2
  }
  else {
    pdatn <- pdat2[, -c((nperp * nagg + 1):nyp)]
  }
  pernp <- sort(rep(1:nperp, nagg))
  pyr2 <- as.data.frame(t(aggregate(t(pdatn), list(Period = pernp), 
                                    sum)))[-1, ]
  pyr <- as.data.frame(cbind(pyr1, pyr2))
  colnames(pyr) <- 1:(nper + nperp)
  rownames(pyr) <- 1:20
  return(list(cases = cases, pyr = pyr))
}

bapc <- function (data, measure_name, cause_name, location_name, rei_name = NULL, 
                  By_sex = T, predyear = 2030, endyear = 2021,full_age_adjusted = F, rate_lessen = NULL) 
{
  
  ages_2 <- c("0 to 4", "5 to 9", "10 to 14", "15 to 19", "20 to 24", 
              "25 to 29", "30 to 34", "35 to 39", "40 to 44", "45 to 49", 
              "50 to 54", "55 to 59", "60 to 64", "65 to 69", "70 to 74", 
              "75 to 79", "80 to 84", "85 to 89", "90 to 94", "95 plus")
  data <- trans_age(data)
  dat <- data
  data <- subset(data, metric == "Number")
  data_NA <- subset(data, val == 0)
  data <- subset(data, val != 0)
  if (full_age_adjusted == T) {
    cat(sprintf("\n-- 温馨提示 --\n"))
    cat(sprintf("\n-- 您设置的参数full_age_adjusted=T，代表您预测的是 0 to 4 到 95 plus 的数据 --\n"))
    cat(sprintf("\n-- 请确保数据中已含有 0 to 4 到 95 plus 的所有数据，若数据有缺失，我们将对缺失的年龄段数据用0进行填充 --\n"))
  }
  else {
    data_indicate <- data %>% dplyr::filter(!age %in% c("All ages", 
                                                        "Age-staandaardized"))
    unique_age <- unique(data_indicate$age)
    unique_age <- sub("95 plus", replacement = "95 to 99", 
                      unique_age)
    unique_age <- matrix(as.numeric(unlist(strsplit(unique(unique_age), 
                                                    split = "to"))), ncol = 2, byrow = T)[, 1]
    startage <- min(unique_age)
    endage <- max(unique_age)
    if (endage == 95) {
      endage = "95 plus"
    }
    else {
      endage <- paste(endage, endage + 4, sep = " to ")
    }
    startage <- paste(startage, startage + 4, sep = " to ")
    cat(sprintf("\n-- 温馨提示 --\n"))
    cat(sprintf("\n-- 您设置的参数full_age_adjusted=F，代表您预测的是部分年龄段的数据 --\n"))
    cat(sprintf(paste("\n-- 根据您提供的数据，您预测的年龄段为", 
                      startage, "到", endage, "的数据 --\n")))
  }
  basicyear = min(data$year)
  GBDpredict <- GBDpopulation
  location_name2 <- unique(GBDpredict$location)
  location_name <- location_name[which(location_name %in% location_name2)]
  
  population <- easyGBDR::GBDpopulation_2021 %>% tidytable::filter(location %in% 
                                                                       location_name, year %in% basicyear:endyear) %>% tidytable::select(location, 
                                                                                                                                         sex, year, age, val) %>% as.data.frame()
  
  GBDpredict <- GBDpredict %>% dplyr::filter(year %in% ((max(population$year) + 
                                                           1):predyear), location %in% location_name)
  population <- rbind(population, GBDpredict)
  names(population) <- c("location", "sex", "year", "age", 
                         "val")
  
  std <- easyGBDR::std_GBD2021
  std$std_population[6] <- sum(std$std_population[1:6])
  std[6, 1] <- "0 to 4"
  std <- std[-c(1:5), ]
  
  
  a = measure_name[1]
  b = cause_name[1]
  e = rei_name[1]
  d = location_name[1]
  if (is.null(rei_name) == T) {
    i = 0
    for (a in measure_name) {
      for (b in cause_name) {
        for (d in location_name) {
          if (i == 0) {
            if (T) {
              result <- bapc_pre2(data, data_NA, 
                                            ages_2, dat, population, std, measure_name = a, 
                                            cause_name = b, location_name = d, rei_name, 
                                            By_sex, predyear, full_age_adjusted, 
                                            rate_lessen, basicyear, endyear)
            }
            i = i + 1
          }
          else {
            if (T) {
              temp <- bapc_pre2(data, data_NA, 
                                          ages_2, dat, population, std, measure_name = a, 
                                          cause_name = b, location_name = d, rei_name, 
                                          By_sex, predyear, full_age_adjusted, 
                                          rate_lessen, basicyear, endyear)
            }
            result[["all_age_projection"]] <- rbind(result[["all_age_projection"]], 
                                                    temp[["all_age_projection"]])
            result[["crude_rate"]] <- rbind(result[["crude_rate"]], 
                                            temp[["crude_rate"]])
            result[["ASR"]] <- rbind(result[["ASR"]], 
                                     temp[["ASR"]])
            result[["Age_standardized_projection"]] <- rbind(result[["Age_standardized_projection"]], 
                                                             temp[["Age_standardized_projection"]])
            result[["age_specific_rate"]] <- rbind(result[["age_specific_rate"]], 
                                                   temp[["age_specific_rate"]])
            result[["age_specific_projection"]] <- rbind(result[["age_specific_projection"]], 
                                                         temp[["age_specific_projection"]])
            i = i + 1
          }
        }
      }
    }
  }
  else {
    i = 0
    for (a in measure_name) {
      for (b in cause_name) {
        for (d in location_name) {
          for (e in rei_name) {
            if (i == 0) {
              if (T) {
                result <- bapc_pre2(data, data_NA, 
                                              ages_2, dat, population, std, measure_name = a, 
                                              cause_name = b, location_name = d, 
                                              rei_name = e, By_sex, predyear, full_age_adjusted, 
                                              rate_lessen, basicyear, endyear)
              }
              i = i + 1
            }
            else {
              if (T) {
                temp <- bapc_pre2(data, data_NA, 
                                            ages_2, dat, population, std, measure_name = a, 
                                            cause_name = b, location_name = d, 
                                            rei_name = e, By_sex, predyear, full_age_adjusted, 
                                            rate_lessen, basicyear, endyear)
              }
              result[["all_age_projection"]] <- rbind(result[["all_age_projection"]], 
                                                      temp[["all_age_projection"]])
              result[["crude_rate"]] <- rbind(result[["crude_rate"]], 
                                              temp[["crude_rate"]])
              result[["ASR"]] <- rbind(result[["ASR"]], 
                                       temp[["ASR"]])
              result[["Age_standardized_projection"]] <- rbind(result[["Age_standardized_projection"]], 
                                                               temp[["Age_standardized_projection"]])
              result[["age_specific_rate"]] <- rbind(result[["age_specific_rate"]], 
                                                     temp[["age_specific_rate"]])
              result[["age_specific_projection"]] <- rbind(result[["age_specific_projection"]], 
                                                           temp[["age_specific_projection"]])
              i = i + 1
            }
          }
        }
      }
    }
  }
  return(result)
}

bapc_pre2 <- function (data, data_NA, ages_2, dat, population, std, measure_name, 
          cause_name, location_name, rei_name, By_sex, predyear, full_age_adjusted, 
          rate_lessen, basicyear, endyear) 
{
  if (sum(location_name %in% unique(data$location)) != length(location_name)) {
    stop(tmcn::toUTF8("结果出错，请核对您的location_name的label是否和和原数据中的location的label一致"))
  }
  if (sum(measure_name %in% unique(data$measure)) != length(measure_name)) {
    stop(tmcn::toUTF8("结果出错，请核对您的measure_name的label是否和和原数据中的measure的label一致"))
  }
  if (sum(cause_name %in% unique(data$cause)) != length(cause_name)) {
    stop(tmcn::toUTF8("结果出错，请核对您的cause_name的label是否和和原数据中的cause的label一致"))
  }
  if (is.null(rei_name) & "rei" %in% names(data)) {
    stop(tmcn::toUTF8("结果出错，您的原始数据有rei变量，请制定您的分析中的rei_name，且不不能为NULL"))
  }
  if (!is.null(rei_name)) {
    if (sum(rei_name %in% unique(data$rei)) != length(rei_name)) {
      stop(tmcn::toUTF8("结果出错，请核对您的rei_name的label是否和和原数据中的rei的label一致"))
    }
  }
  if (is.null(rei_name) == T) {
    Male_data <- subset(data, age != "Age-standardized" & 
                          age != "All ages" & sex == "Male" & metric == "Number" & 
                          measure == measure_name & location == location_name & 
                          cause == cause_name)
    Female_data <- subset(data, age != "Age-standardized" & 
                            age != "All ages" & sex == "Female" & metric == "Number" & 
                            measure == measure_name & location == location_name & 
                            cause == cause_name)
    Both_data <- subset(data, age != "Age-standardized" & 
                          age != "All ages" & sex == "Both" & metric == "Number" & 
                          measure == measure_name & location == location_name & 
                          cause == cause_name)
    data_NA <- subset(data_NA, age != "Age-standardized" & 
                        age != "All ages" & metric == "Number" & measure == 
                        measure_name & location == location_name & cause == 
                        cause_name)
  }
  else {
    Male_data <- subset(data, age != "Age-standardized" & 
                          age != "All ages" & sex == "Male" & metric == "Number" & 
                          measure == measure_name & location == location_name & 
                          cause == cause_name & rei == rei_name)
    Female_data <- subset(data, age != "Age-standardized" & 
                            age != "All ages" & sex == "Female" & metric == "Number" & 
                            measure == measure_name & location == location_name & 
                            cause == cause_name & rei == rei_name)
    Both_data <- subset(data, age != "Age-standardized" & 
                          age != "All ages" & sex == "Both" & metric == "Number" & 
                          measure == measure_name & location == location_name & 
                          cause == cause_name & rei == rei_name)
    data_NA <- subset(data_NA, age != "Age-standardized" & 
                        age != "All ages" & metric == "Number" & measure == 
                        measure_name & location == location_name & cause == 
                        cause_name & rei == rei_name)
  }
  data_all <- rbind(Male_data, Female_data, Both_data)
  unique_age <- unique(Both_data$age)
  unique_age <- sub("95 plus", replacement = "95 to 99", unique_age)
  unique_age2 <- matrix(as.numeric(unlist(strsplit(unique(unique_age), 
                                                   split = "to"))), ncol = 2, byrow = T)[, 2]
  unique_age <- matrix(as.numeric(unlist(strsplit(unique(unique_age), 
                                                  split = "to"))), ncol = 2, byrow = T)[, 1]
  diff_age <- unique_age2 - unique_age
  if (length(unique(diff_age)) != 1 | max(diff_age) != 4 | 
      min(diff_age) != 4) {
    stop(tmcn::toUTF8("您提供的年龄段必须是5岁为一个年龄段的数据（可以包含ASR与all ages数据），请重新提供数据"))
  }
  startage <- min(unique_age)
  endage <- max(unique_age)
  ages <- c()
  for (j in seq(from = startage, to = endage, by = 5)) {
    ages <- c(ages, paste(j, j + 4, sep = " to "))
  }
  if (endage == 95) {
    ages[length(ages)] <- "95 plus"
  }
  for (a in basicyear:endyear) {
    check_data <- subset(data_NA, year == a)
    if (length(unique(check_data$age) %in% ages) == length(ages)) {
      Male_data <- rbind(Male_data, subset(check_data, 
                                           sex == "Male"))
      Female_data <- rbind(Female_data, subset(check_data, 
                                               sex == "Female"))
      Both_data <- rbind(Both_data, subset(check_data, 
                                           sex == "Both"))
    }
  }
  if (full_age_adjusted == F) {
    population_Male <- subset(population, location == location_name & 
                                sex == "Male" & age %in% ages)
    population_Female <- subset(population, location == location_name & 
                                  sex == "Female" & age %in% ages)
  }
  else {
    population_Male <- subset(population, location == location_name & 
                                sex == "Male" & age %in% ages_2)
    population_Female <- subset(population, location == location_name & 
                                  sex == "Female" & age %in% ages_2)
  }
  if (full_age_adjusted == F) {
    std2 <- subset(std, age %in% ages)
  }
  else {
    std2 <- subset(std, age %in% ages_2)
  }
  std2$percent <- std2$std_population/sum(std2$std_population)
  wstand <- std2$percent
  population_Male_n <- reshape2::dcast(data = population_Male, 
                                       year ~ age, value.var = c("val"))
  population_Female_n <- reshape2::dcast(data = population_Female, 
                                         year ~ age, value.var = c("val"))
  rownames(population_Male_n) <- population_Male_n$year
  rownames(population_Female_n) <- population_Female_n$year
  if (nrow(population_Male_n) <= 30) {
    stop(paste0(tmcn::toUTF8("预测人口学数据中没有 "), 
                location_name, tmcn::toUTF8("地区的数据，无法进行预测分析，请在使用函数前先过滤此地区")))
  }
  if (full_age_adjusted == F) {
    population_Male_n <- population_Male_n %>% dplyr::arrange(year) %>% 
      dplyr::select(-1) %>% dplyr::select(ages)
    population_Female_n <- population_Female_n %>% dplyr::arrange(year) %>% 
      dplyr::select(-1) %>% dplyr::select(ages)
  }
  else {
    population_Male_n <- population_Male_n %>% dplyr::arrange(year) %>% 
      dplyr::select(-1) %>% dplyr::select(ages_2)
    population_Female_n <- population_Female_n %>% dplyr::arrange(year) %>% 
      dplyr::select(-1) %>% dplyr::select(ages_2)
  }
  population_Male_n <- apply(population_Male_n, c(1, 2), as.numeric) %>% 
    as.data.frame()
  population_Female_n <- apply(population_Female_n, c(1, 2), 
                               as.numeric) %>% as.data.frame()
  population_Male_n <- apply(population_Male_n, c(1, 2), round) %>% 
    as.data.frame()
  population_Female_n <- apply(population_Female_n, c(1, 2), 
                               round) %>% as.data.frame()
  population_Both_n <- population_Female_n + population_Male_n
  rownames(population_Female_n) <- basicyear:predyear
  rownames(population_Male_n) <- basicyear:predyear
  rownames(population_Both_n) <- basicyear:predyear
  Male_data_n <- reshape2::dcast(data = Male_data, year ~ age, 
                                 value.var = "val")
  Male_data_n <- Male_data_n %>% arrange(year)
  rownames(Male_data_n) <- Male_data_n$year
  Male_data_n <- Male_data_n[, -1]
  Male_data_n <- Male_data_n %>% apply(c(1, 2), as.numeric) %>% 
    apply(c(1, 2), round) %>% as.data.frame() %>% dplyr::select(ages)
  Female_data_n <- reshape2::dcast(data = Female_data, year ~ 
                                     age, value.var = "val")
  Female_data_n <- Female_data_n %>% arrange(year)
  rownames(Female_data_n) <- Female_data_n$year
  Female_data_n <- Female_data_n[, -1]
  Female_data_n <- Female_data_n %>% apply(c(1, 2), as.numeric) %>% 
    apply(c(1, 2), round) %>% as.data.frame() %>% dplyr::select(ages)
  Both_data_n <- reshape2::dcast(data = Both_data, year ~ age, 
                                 value.var = "val")
  Both_data_n <- Both_data_n %>% arrange(year)
  rownames(Both_data_n) <- Both_data_n$year
  Both_data_n <- Both_data_n[, -1]
  Both_data_n <- Both_data_n %>% apply(c(1, 2), as.numeric) %>% 
    apply(c(1, 2), round) %>% as.data.frame() %>% dplyr::select(ages)
  data_pro <- matrix(data = NA, nrow = predyear - max(data$year), 
                     ncol = ncol(population_Male_n)) %>% as.data.frame()
  rownames(data_pro) <- seq(max(data$year) + 1, predyear, 1)
  colnames(data_pro) <- names(population_Male_n)
  if (full_age_adjusted == T) {
    age_pro <- matrix(0, ncol = sum((!(ages_2 %in% ages))), 
                      nrow = nrow(Male_data_n)) %>% as.data.frame()
    names(age_pro) <- ages_2[which(!(ages_2 %in% ages))]
    rownames(age_pro) <- basicyear:(basicyear - 1 + nrow(Male_data_n))
    Female_data_n <- cbind(age_pro, Female_data_n)
    Male_data_n <- cbind(age_pro, Male_data_n)
    Both_data_n <- cbind(age_pro, Both_data_n)
  }
  Male_data_n <- rbind(Male_data_n, data_pro)
  Female_data_n <- rbind(Female_data_n, data_pro)
  Both_data_n <- rbind(Both_data_n, data_pro)
  if (length(rate_lessen) > 0) {
    Male_data_n <- Male_data_n * rate_lessen
    Female_data_n <- Female_data_n * rate_lessen
    Both_data_n <- Both_data_n * rate_lessen
  }
  Male_esoph <- BAPC::APCList(Male_data_n, population_Male_n, 
                              gf = 5)
  Male_bapc_result <- BAPC::BAPC(Male_esoph, predict = list(npredict = predyear - 
                                                              max(population$year), retro = F), secondDiff = FALSE, 
                                 stdweight = wstand, verbose = F)
  Female_esoph <- BAPC::APCList(Female_data_n, population_Female_n, 
                                gf = 5)
  Female_bapc_result <- BAPC::BAPC(Female_esoph, predict = list(npredict = predyear - 
                                                                  max(population$year), retro = F), secondDiff = FALSE, 
                                   stdweight = wstand, verbose = F)
  Male_bapc_result <- BAPC::qapc(Male_bapc_result, percentiles = c(0.025, 
                                                                   0.975))
  Female_bapc_result <- BAPC::qapc(Female_bapc_result, percentiles = c(0.025, 
                                                                       0.975))
  if (full_age_adjusted == T) {
    ages_3 <- ages_2
  }
  else {
    ages_3 <- ages
  }
  if (full_age_adjusted == T) {
    if (length(setdiff(ages_3, ages)) != 0) {
      for (i in 1:length(setdiff(ages_3, ages))) {
        Male_bapc_result@agespec.rate[[i]] <- matrix(0, 
                                                     nrow = predyear - (basicyear - 1), ncol = 4) %>% 
          as.data.frame()
        names(Male_bapc_result@agespec.rate[[i]]) <- c("mean", 
                                                       "sd", "0.025Q", "0.975Q")
        Male_bapc_result@agespec.proj[[i]] <- matrix(0, 
                                                     nrow = predyear - (basicyear - 1), ncol = 4) %>% 
          as.data.frame()
        names(Male_bapc_result@agespec.proj[[i]]) <- c("mean", 
                                                       "sd", "0.025Q", "0.975Q")
        Female_bapc_result@agespec.rate[[i]] <- matrix(0, 
                                                       nrow = predyear - (basicyear - 1), ncol = 4) %>% 
          as.data.frame()
        names(Female_bapc_result@agespec.rate[[i]]) <- c("mean", 
                                                         "sd", "0.025Q", "0.975Q")
        Female_bapc_result@agespec.proj[[i]] <- matrix(0, 
                                                       nrow = predyear - (basicyear - 1), ncol = 4) %>% 
          as.data.frame()
        names(Female_bapc_result@agespec.proj[[i]]) <- c("mean", 
                                                         "sd", "0.025Q", "0.975Q")
      }
    }
  }
  Male_proj_mean <- matrix(NA, nrow = predyear - (basicyear - 
                                                    1), ncol = length(ages_3)) %>% as.data.frame()
  Male_proj_low <- matrix(NA, nrow = predyear - (basicyear - 
                                                   1), ncol = length(ages_3)) %>% as.data.frame()
  Male_proj_up <- matrix(NA, nrow = predyear - (basicyear - 
                                                  1), ncol = length(ages_3)) %>% as.data.frame()
  for (i in 1:length(ages_3)) {
    Male_proj_mean[, i] <- BAPC::agespec.proj(Male_bapc_result)[[i]][, 
                                                                     1]
    Male_proj_low[, i] <- BAPC::agespec.proj(Male_bapc_result)[[i]][, 
                                                                    3]
    Male_proj_up[, i] <- BAPC::agespec.proj(Male_bapc_result)[[i]][, 
                                                                   4]
  }
  names(Male_proj_mean) <- ages_3
  rownames(Male_proj_mean) <- basicyear:predyear
  names(Male_proj_up) <- ages_3
  rownames(Male_proj_up) <- basicyear:predyear
  names(Male_proj_low) <- ages_3
  rownames(Male_proj_low) <- basicyear:predyear
  Female_proj_mean <- matrix(NA, nrow = predyear - (basicyear - 
                                                      1), ncol = length(ages_3)) %>% as.data.frame()
  Female_proj_low <- matrix(NA, nrow = predyear - (basicyear - 
                                                     1), ncol = length(ages_3)) %>% as.data.frame()
  Female_proj_up <- matrix(NA, nrow = predyear - (basicyear - 
                                                    1), ncol = length(ages_3)) %>% as.data.frame()
  for (i in 1:length(ages_3)) {
    Female_proj_mean[, i] <- BAPC::agespec.proj(Female_bapc_result)[[i]][, 
                                                                         1]
    Female_proj_low[, i] <- BAPC::agespec.proj(Female_bapc_result)[[i]][, 
                                                                        3]
    Female_proj_up[, i] <- BAPC::agespec.proj(Female_bapc_result)[[i]][, 
                                                                       4]
  }
  names(Female_proj_mean) <- ages_3
  rownames(Female_proj_mean) <- basicyear:predyear
  names(Female_proj_up) <- ages_3
  rownames(Female_proj_up) <- basicyear:predyear
  names(Female_proj_low) <- ages_3
  rownames(Female_proj_low) <- basicyear:predyear
  Male_rate_mean <- matrix(NA, nrow = predyear - (basicyear - 
                                                    1), ncol = length(ages_3)) %>% as.data.frame()
  Male_rate_low <- matrix(NA, nrow = predyear - (basicyear - 
                                                   1), ncol = length(ages_3)) %>% as.data.frame()
  Male_rate_up <- matrix(NA, nrow = predyear - (basicyear - 
                                                  1), ncol = length(ages_3)) %>% as.data.frame()
  for (i in 1:length(ages_3)) {
    Male_rate_mean[, i] <- BAPC::agespec.rate(Male_bapc_result)[[i]][, 
                                                                     1] * 10^5
    Male_rate_low[, i] <- BAPC::agespec.rate(Male_bapc_result)[[i]][, 
                                                                    3] * 10^5
    Male_rate_up[, i] <- BAPC::agespec.rate(Male_bapc_result)[[i]][, 
                                                                   4] * 10^5
  }
  names(Male_rate_mean) <- ages_3
  rownames(Male_rate_mean) <- basicyear:predyear
  names(Male_rate_up) <- ages_3
  rownames(Male_rate_up) <- basicyear:predyear
  names(Male_rate_low) <- ages_3
  rownames(Male_rate_low) <- basicyear:predyear
  Female_rate_mean <- matrix(NA, nrow = predyear - (basicyear - 
                                                      1), ncol = length(ages_3)) %>% as.data.frame()
  Female_rate_low <- matrix(NA, nrow = predyear - (basicyear - 
                                                     1), ncol = length(ages_3)) %>% as.data.frame()
  Female_rate_up <- matrix(NA, nrow = predyear - (basicyear - 
                                                    1), ncol = length(ages_3)) %>% as.data.frame()
  for (i in 1:length(ages_3)) {
    Female_rate_mean[, i] <- BAPC::agespec.rate(Female_bapc_result)[[i]][, 
                                                                         1] * 10^5
    Female_rate_low[, i] <- BAPC::agespec.rate(Female_bapc_result)[[i]][, 
                                                                        3] * 10^5
    Female_rate_up[, i] <- BAPC::agespec.rate(Female_bapc_result)[[i]][, 
                                                                       4] * 10^5
  }
  names(Female_rate_mean) <- ages_3
  rownames(Female_rate_mean) <- basicyear:predyear
  names(Female_rate_up) <- ages_3
  rownames(Female_rate_up) <- basicyear:predyear
  names(Female_rate_low) <- ages_3
  rownames(Female_rate_low) <- basicyear:predyear
  if (By_sex == F) {
    Both_esoph <- BAPC::APCList(Both_data_n, population_Both_n, 
                                gf = 5)
    Both_bapc_result <- BAPC::BAPC(Both_esoph, predict = list(npredict = predyear - 
                                                                max(population$year), retro = F), secondDiff = FALSE, 
                                   stdweight = wstand, verbose = F)
    Both_bapc_result <- BAPC::qapc(Both_bapc_result, percentiles = c(0.025, 
                                                                     0.975))
    if (full_age_adjusted == T) {
      if (length(setdiff(ages_3, ages)) != 0) {
        for (i in 1:length(setdiff(ages_3, ages))) {
          Both_bapc_result@agespec.rate[[i]] <- matrix(0, 
                                                       nrow = predyear - (basicyear - 1), ncol = 4) %>% 
            as.data.frame()
          names(Both_bapc_result@agespec.rate[[i]]) <- c("mean", 
                                                         "sd", "0.025Q", "0.975Q")
          Both_bapc_result@agespec.proj[[i]] <- matrix(0, 
                                                       nrow = predyear - (basicyear - 1), ncol = 4) %>% 
            as.data.frame()
          names(Both_bapc_result@agespec.proj[[i]]) <- c("mean", 
                                                         "sd", "0.025Q", "0.975Q")
        }
      }
    }
    Both_proj_mean <- matrix(NA, nrow = predyear - (basicyear - 
                                                      1), ncol = length(ages_3)) %>% as.data.frame()
    Both_proj_low <- matrix(NA, nrow = predyear - (basicyear - 
                                                     1), ncol = length(ages_3)) %>% as.data.frame()
    Both_proj_up <- matrix(NA, nrow = predyear - (basicyear - 
                                                    1), ncol = length(ages_3)) %>% as.data.frame()
    for (i in 1:length(ages_3)) {
      Both_proj_mean[, i] <- BAPC::agespec.proj(Both_bapc_result)[[i]][, 
                                                                       1]
      Both_proj_low[, i] <- BAPC::agespec.proj(Both_bapc_result)[[i]][, 
                                                                      3]
      Both_proj_up[, i] <- BAPC::agespec.proj(Both_bapc_result)[[i]][, 
                                                                     4]
    }
    names(Both_proj_mean) <- ages_3
    rownames(Both_proj_mean) <- basicyear:predyear
    names(Both_proj_up) <- ages_3
    rownames(Both_proj_up) <- basicyear:predyear
    names(Both_proj_low) <- ages_3
    rownames(Both_proj_low) <- basicyear:predyear
    Both_rate_mean <- matrix(NA, nrow = predyear - (basicyear - 
                                                      1), ncol = length(ages_3)) %>% as.data.frame()
    Both_rate_low <- matrix(NA, nrow = predyear - (basicyear - 
                                                     1), ncol = length(ages_3)) %>% as.data.frame()
    Both_rate_up <- matrix(NA, nrow = predyear - (basicyear - 
                                                    1), ncol = length(ages_3)) %>% as.data.frame()
    for (i in 1:length(ages_3)) {
      Both_rate_mean[, i] <- BAPC::agespec.rate(Both_bapc_result)[[i]][, 
                                                                       1] * 10^5
      Both_rate_up[, i] <- BAPC::agespec.rate(Both_bapc_result)[[i]][, 
                                                                     3] * 10^5
      Both_rate_low[, i] <- BAPC::agespec.rate(Both_bapc_result)[[i]][, 
                                                                      4] * 10^5
    }
  }
  else {
    Both_proj_mean <- Male_proj_mean + Female_proj_mean
    Both_proj_up <- Male_proj_up + Female_proj_up
    Both_proj_low <- Male_proj_low + Female_proj_low
    Both_rate_mean <- Both_proj_mean/population_Both_n * 
      10^5
    Both_rate_up <- Both_proj_up/population_Both_n * 10^5
    Both_rate_low <- Both_proj_low/population_Both_n * 10^5
  }
  names(Both_proj_mean) <- ages_3
  rownames(Both_proj_mean) <- basicyear:predyear
  names(Both_proj_up) <- ages_3
  rownames(Both_proj_up) <- basicyear:predyear
  names(Both_proj_low) <- ages_3
  rownames(Both_proj_low) <- basicyear:predyear
  names(Both_rate_mean) <- ages_3
  rownames(Both_rate_mean) <- basicyear:predyear
  names(Both_rate_up) <- ages_3
  rownames(Both_rate_up) <- basicyear:predyear
  names(Both_rate_low) <- ages_3
  rownames(Both_rate_low) <- basicyear:predyear
  Male_ASR <- BAPC::agestd.rate(x = Male_bapc_result) %>% as.data.frame() * 
    10^5
  Male_ASR <- Male_ASR[, -2]
  Female_ASR <- BAPC::agestd.rate(x = Female_bapc_result) %>% 
    as.data.frame() * 10^5
  Female_ASR <- Female_ASR[, -2]
  Male_ASP <- BAPC::agestd.proj(x = Male_bapc_result) %>% as.data.frame()
  Male_ASP <- Male_ASP[, -2]
  Female_ASP <- BAPC::agestd.proj(x = Female_bapc_result) %>% 
    as.data.frame()
  Female_ASP <- Female_ASP[, -2]
  if (length(rate_lessen) > 0) {
    Male_ASR <- Male_ASR/rate_lessen
    Female_ASR <- Female_ASR/rate_lessen
    Male_ASP <- Male_ASP/rate_lessen
    Female_ASP <- Female_ASP/rate_lessen
  }
  Male_ASR$year <- basicyear:predyear
  Female_ASR$year <- basicyear:predyear
  names(Male_ASR)[1:3] <- c("pred_val", "pred_low", "pred_up")
  names(Female_ASR)[1:3] <- c("pred_val", "pred_low", "pred_up")
  Male_ASP$year <- basicyear:predyear
  Female_ASP$year <- basicyear:predyear
  names(Male_ASP)[1:3] <- c("pred_val", "pred_low", "pred_up")
  names(Female_ASP)[1:3] <- c("pred_val", "pred_low", "pred_up")
  if (By_sex == F) {
    Both_ASR <- BAPC::agestd.rate(x = Both_bapc_result) %>% 
      as.data.frame() * 10^5
    Both_ASR <- Both_ASR[, -2]
    Both_ASP <- BAPC::agestd.proj(x = Both_bapc_result) %>% 
      as.data.frame()
    Both_ASP <- Both_ASP[, -2]
    if (length(rate_lessen) > 0) {
      Both_ASR <- Both_ASR/rate_lessen
      Both_ASP <- Both_ASP/rate_lessen
    }
    Both_ASR$year <- basicyear:predyear
    names(Both_ASR)[1:3] <- c("pred_val", "pred_low", "pred_up")
    Both_ASP$year <- basicyear:predyear
    names(Both_ASP)[1:3] <- c("pred_val", "pred_low", "pred_up")
  }
  else {
    Both_ASR <- matrix(nrow = 0, ncol = 3) %>% as.data.frame()
    names(Both_ASR) <- c("pred_val", "pred_low", "pred_up")
    for (i in 1:(predyear - (basicyear - 1))) {
      Both_ASR[i, 1] <- epitools::ageadjust.direct(count = Both_proj_mean[i, 
      ], pop = population_Both_n[i, ], stdpop = wstand)[2] * 
        10^5
      Both_ASR[i, 3] <- epitools::ageadjust.direct(count = Both_proj_up[i, 
      ], pop = population_Both_n[i, ], stdpop = wstand)[2] * 
        10^5
      Both_ASR[i, 2] <- epitools::ageadjust.direct(count = Both_proj_low[i, 
      ], pop = population_Both_n[i, ], stdpop = wstand)[2] * 
        10^5
    }
    if (length(rate_lessen) > 0) {
      Both_ASR <- Both_ASR/rate_lessen
    }
    Both_ASR$year <- basicyear:predyear
  }
  Both_ASR$sex <- "Both"
  Female_ASR$sex <- "Female"
  Male_ASR$sex <- "Male"
  Female_ASP$sex <- "Female"
  Male_ASP$sex <- "Male"
  ASR <- rbind(Male_ASR, Female_ASR, Both_ASR)
  if (By_sex == F) {
    Both_ASP$sex <- "Both"
    ASP <- rbind(Male_ASP, Female_ASP, Both_ASP)
  }
  else {
    ASP <- rbind(Male_ASP, Female_ASP)
  }
  Male_allprojection <- data.frame(pred_val = rowSums(Male_proj_mean), 
                                   pred_low = rowSums(Male_proj_low), pred_up = rowSums(Male_proj_up), 
                                   year = basicyear:predyear)
  Male_rate <- matrix(nrow = 0, ncol = 3) %>% as.data.frame()
  names(Male_rate) <- c("pred_val", "pred_low", "pred_up")
  for (i in 1:(predyear - (basicyear - 1))) {
    Male_rate[i, 1] <- epitools::ageadjust.direct(count = Male_proj_mean[i, 
    ], pop = population_Male_n[i, ], stdpop = wstand)[1] * 
      10^5
    Male_rate[i, 3] <- epitools::ageadjust.direct(count = Male_proj_up[i, 
    ], pop = population_Male_n[i, ], stdpop = wstand)[1] * 
      10^5
    Male_rate[i, 2] <- epitools::ageadjust.direct(count = Male_proj_low[i, 
    ], pop = population_Male_n[i, ], stdpop = wstand)[1] * 
      10^5
  }
  Female_allprojection <- data.frame(pred_val = rowSums(Female_proj_mean), 
                                     pred_low = rowSums(Female_proj_low), pred_up = rowSums(Female_proj_up), 
                                     year = basicyear:predyear)
  Female_rate <- matrix(nrow = 0, ncol = 3) %>% as.data.frame()
  names(Female_rate) <- c("pred_val", "pred_low", "pred_up")
  for (i in 1:(predyear - (basicyear - 1))) {
    Female_rate[i, 1] <- epitools::ageadjust.direct(count = Female_proj_mean[i, 
    ], pop = population_Female_n[i, ], stdpop = wstand)[1] * 
      10^5
    Female_rate[i, 3] <- epitools::ageadjust.direct(count = Female_proj_up[i, 
    ], pop = population_Female_n[i, ], stdpop = wstand)[1] * 
      10^5
    Female_rate[i, 2] <- epitools::ageadjust.direct(count = Female_proj_low[i, 
    ], pop = population_Female_n[i, ], stdpop = wstand)[1] * 
      10^5
  }
  if (length(rate_lessen) > 0) {
    Male_rate <- Male_rate/rate_lessen
    Female_rate <- Female_rate/rate_lessen
    Male_allprojection <- Male_allprojection/rate_lessen
    Female_allprojection <- Female_allprojection/rate_lessen
  }
  Male_rate$year <- basicyear:predyear
  Male_allprojection$sex <- "Male"
  Male_rate$sex <- "Male"
  Female_rate$year <- basicyear:predyear
  Female_allprojection$sex <- "Female"
  Female_rate$sex <- "Female"
  if (By_sex == F) {
    Both_allprojection <- data.frame(pred_val = rowSums(Both_proj_mean), 
                                     pred_low = rowSums(Both_proj_low), pred_up = rowSums(Both_proj_up), 
                                     year = basicyear:predyear)
    Both_rate <- matrix(nrow = 0, ncol = 3) %>% as.data.frame()
    names(Both_rate) <- c("pred_val", "pred_low", "pred_up")
    for (i in 1:(predyear - (basicyear - 1))) {
      Both_rate[i, 1] <- epitools::ageadjust.direct(count = Both_proj_mean[i, 
      ], pop = population_Both_n[i, ], stdpop = wstand)[1] * 
        10^5
      Both_rate[i, 3] <- epitools::ageadjust.direct(count = Both_proj_up[i, 
      ], pop = population_Both_n[i, ], stdpop = wstand)[1] * 
        10^5
      Both_rate[i, 2] <- epitools::ageadjust.direct(count = Both_proj_low[i, 
      ], pop = population_Both_n[i, ], stdpop = wstand)[1] * 
        10^5
    }
    if (length(rate_lessen) > 0) {
      Both_rate <- Both_rate/rate_lessen
      Both_allprojection <- Both_allprojection/rate_lessen
    }
    Both_rate$year <- basicyear:predyear
    Both_allprojection$sex <- "Both"
    Both_rate$sex <- "Both"
    names(Both_rate)[1:3] <- c("pred_val", "pred_low", "pred_up")
    names(Both_allprojection)[1:3] <- c("pred_val", "pred_low", 
                                        "pred_up")
  }
  else {
    Both_rate <- matrix(nrow = 0, ncol = 3) %>% as.data.frame()
    names(Both_rate) <- c("pred_val", "pred_low", "pred_up")
    for (i in 1:(predyear - (basicyear - 1))) {
      Both_rate[i, 1] <- epitools::ageadjust.direct(count = Both_proj_mean[i, 
      ], pop = population_Both_n[i, ], stdpop = wstand)[1] * 
        10^5
      Both_rate[i, 3] <- epitools::ageadjust.direct(count = Both_proj_up[i, 
      ], pop = population_Both_n[i, ], stdpop = wstand)[1] * 
        10^5
      Both_rate[i, 2] <- epitools::ageadjust.direct(count = Both_proj_low[i, 
      ], pop = population_Both_n[i, ], stdpop = wstand)[1] * 
        10^5
    }
    Both_allprojection <- Male_allprojection[, 1:3] + Female_allprojection[, 
                                                                           1:3]
    if (length(rate_lessen) > 0) {
      Both_rate <- Both_rate/rate_lessen
    }
    Both_allprojection$year <- basicyear:predyear
    Both_rate$year <- basicyear:predyear
  }
  Both_rate$sex <- "Both"
  Female_rate$sex <- "Female"
  Male_rate$sex <- "Male"
  Both_allprojection$sex <- "Both"
  Female_allprojection$sex <- "Female"
  Male_allprojection$sex <- "Male"
  crude_rate <- rbind(Male_rate, Female_rate, Both_rate)
  allprojection <- rbind(Male_allprojection, Female_allprojection, 
                         Both_allprojection)
  if (length(rate_lessen) > 0) {
    Male_rate_up <- Male_rate_up/rate_lessen
    Male_rate_low <- Male_rate_low/rate_lessen
    Male_rate_mean <- Male_rate_mean/rate_lessen
    Female_rate_up <- Female_rate_up/rate_lessen
    Female_rate_low <- Female_rate_low/rate_lessen
    Female_rate_mean <- Female_rate_mean/rate_lessen
    Both_rate_up <- Both_rate_up/rate_lessen
    Both_rate_low <- Both_rate_low/rate_lessen
    Both_rate_mean <- Both_rate_mean/rate_lessen
    Male_proj_up <- Male_proj_up/rate_lessen
    Male_proj_low <- Male_proj_low/rate_lessen
    Male_proj_mean <- Male_proj_mean/rate_lessen
    Female_proj_up <- Female_proj_up/rate_lessen
    Female_proj_low <- Female_proj_low/rate_lessen
    Female_proj_mean <- Female_proj_mean/rate_lessen
    Both_proj_up <- Both_proj_up/rate_lessen
    Both_proj_low <- Both_proj_low/rate_lessen
    Both_proj_mean <- Both_proj_mean/rate_lessen
  }
  if (full_age_adjusted == T) {
    Male_rate_up <- Male_rate_up %>% dplyr::select(ages)
    Male_rate_low <- Male_rate_low %>% dplyr::select(ages)
    Male_rate_mean <- Male_rate_mean %>% dplyr::select(ages)
    Female_rate_up <- Female_rate_up %>% dplyr::select(ages)
    Female_rate_low <- Female_rate_low %>% dplyr::select(ages)
    Female_rate_mean <- Female_rate_mean %>% dplyr::select(ages)
    Both_rate_up <- Both_rate_up %>% dplyr::select(ages)
    Both_rate_low <- Both_rate_low %>% dplyr::select(ages)
    Both_rate_mean <- Both_rate_mean %>% dplyr::select(ages)
    Male_proj_up <- Male_proj_up %>% dplyr::select(ages)
    Male_proj_low <- Male_proj_low %>% dplyr::select(ages)
    Male_proj_mean <- Male_proj_mean %>% dplyr::select(ages)
    Female_proj_up <- Female_proj_up %>% dplyr::select(ages)
    Female_proj_low <- Female_proj_low %>% dplyr::select(ages)
    Female_proj_mean <- Female_proj_mean %>% dplyr::select(ages)
    Both_proj_up <- Both_proj_up %>% dplyr::select(ages)
    Both_proj_low <- Both_proj_low %>% dplyr::select(ages)
    Both_proj_mean <- Both_proj_mean %>% dplyr::select(ages)
  }
  names(Male_rate_up) <- ages
  Male_rate_up$year <- basicyear:predyear
  names(Female_rate_up) <- ages
  Female_rate_up$year <- basicyear:predyear
  names(Both_rate_up) <- ages
  Both_rate_up$year <- basicyear:predyear
  names(Male_rate_mean) <- ages
  Male_rate_mean$year <- basicyear:predyear
  names(Female_rate_mean) <- ages
  Female_rate_mean$year <- basicyear:predyear
  names(Both_rate_mean) <- ages
  Both_rate_mean$year <- basicyear:predyear
  names(Male_rate_low) <- ages
  Male_rate_low$year <- basicyear:predyear
  names(Female_rate_low) <- ages
  Female_rate_low$year <- basicyear:predyear
  names(Both_rate_low) <- ages
  Both_rate_low$year <- basicyear:predyear
  names(Male_proj_up) <- ages
  Male_proj_up$year <- basicyear:predyear
  names(Female_proj_up) <- ages
  Female_proj_up$year <- basicyear:predyear
  names(Both_proj_up) <- ages
  Both_proj_up$year <- basicyear:predyear
  names(Male_proj_mean) <- ages
  Male_proj_mean$year <- basicyear:predyear
  names(Female_proj_mean) <- ages
  Female_proj_mean$year <- basicyear:predyear
  names(Both_proj_mean) <- ages
  Both_proj_mean$year <- basicyear:predyear
  names(Male_proj_low) <- ages
  Male_proj_low$year <- basicyear:predyear
  names(Female_proj_low) <- ages
  Female_proj_low$year <- basicyear:predyear
  names(Both_proj_low) <- ages
  Both_proj_low$year <- basicyear:predyear
  Male_rate_mean <- Male_rate_mean %>% tidyr::pivot_longer(ages, 
                                                           names_to = "age", values_to = "pred_val")
  Female_rate_mean <- Female_rate_mean %>% tidyr::pivot_longer(ages, 
                                                               names_to = "age", values_to = "pred_val")
  Both_rate_mean <- Both_rate_mean %>% tidyr::pivot_longer(ages, 
                                                           names_to = "age", values_to = "pred_val")
  Male_rate_up <- Male_rate_up %>% tidyr::pivot_longer(ages, 
                                                       names_to = "age", values_to = "pred_up")
  Female_rate_up <- Female_rate_up %>% tidyr::pivot_longer(ages, 
                                                           names_to = "age", values_to = "pred_up")
  Both_rate_up <- Both_rate_up %>% tidyr::pivot_longer(ages, 
                                                       names_to = "age", values_to = "pred_up")
  Male_rate_low <- Male_rate_low %>% tidyr::pivot_longer(ages, 
                                                         names_to = "age", values_to = "pred_low")
  Female_rate_low <- Female_rate_low %>% tidyr::pivot_longer(ages, 
                                                             names_to = "age", values_to = "pred_low")
  Both_rate_low <- Both_rate_low %>% tidyr::pivot_longer(ages, 
                                                         names_to = "age", values_to = "pred_low")
  Male_proj_mean <- Male_proj_mean %>% tidyr::pivot_longer(ages, 
                                                           names_to = "age", values_to = "pred_val")
  Female_proj_mean <- Female_proj_mean %>% tidyr::pivot_longer(ages, 
                                                               names_to = "age", values_to = "pred_val")
  Both_proj_mean <- Both_proj_mean %>% tidyr::pivot_longer(ages, 
                                                           names_to = "age", values_to = "pred_val")
  Male_proj_up <- Male_proj_up %>% tidyr::pivot_longer(ages, 
                                                       names_to = "age", values_to = "pred_up")
  Female_proj_up <- Female_proj_up %>% tidyr::pivot_longer(ages, 
                                                           names_to = "age", values_to = "pred_up")
  Both_proj_up <- Both_proj_up %>% tidyr::pivot_longer(ages, 
                                                       names_to = "age", values_to = "pred_up")
  Male_proj_low <- Male_proj_low %>% tidyr::pivot_longer(ages, 
                                                         names_to = "age", values_to = "pred_low")
  Female_proj_low <- Female_proj_low %>% tidyr::pivot_longer(ages, 
                                                             names_to = "age", values_to = "pred_low")
  Both_proj_low <- Both_proj_low %>% tidyr::pivot_longer(ages, 
                                                         names_to = "age", values_to = "pred_low")
  Male_rate_mean$sex <- "Male"
  Male_proj_mean$sex <- "Male"
  Female_rate_mean$sex <- "Female"
  Female_proj_mean$sex <- "Female"
  Both_rate_mean$sex <- "Both"
  Both_proj_mean$sex <- "Both"
  Male_rate_up$sex <- "Male"
  Male_proj_up$sex <- "Male"
  Female_rate_up$sex <- "Female"
  Female_proj_up$sex <- "Female"
  Both_rate_up$sex <- "Both"
  Both_proj_up$sex <- "Both"
  Male_rate_low$sex <- "Male"
  Male_proj_low$sex <- "Male"
  Female_rate_low$sex <- "Female"
  Female_proj_low$sex <- "Female"
  Both_rate_low$sex <- "Both"
  Both_proj_low$sex <- "Both"
  proj_mean <- rbind(Male_proj_mean, Female_proj_mean, Both_proj_mean)
  proj_up <- rbind(Male_proj_up, Female_proj_up, Both_proj_up)
  proj_low <- rbind(Male_proj_low, Female_proj_low, Both_proj_low)
  rate_mean <- rbind(Male_rate_mean, Female_rate_mean, Both_rate_mean)
  rate_up <- rbind(Male_rate_up, Female_rate_up, Both_rate_up)
  rate_low <- rbind(Male_rate_low, Female_rate_low, Both_rate_low)
  age_specific_rate <- merge(rate_mean, rate_low, by = c("age", 
                                                         "sex", "year")) %>% merge(rate_up, by = c("age", "sex", 
                                                                                                   "year"))
  age_specific_proj <- merge(proj_mean, proj_low, by = c("age", 
                                                         "sex", "year")) %>% merge(proj_up, by = c("age", "sex", 
                                                                                                   "year"))
  crude_rate <- rbind(Male_rate, Female_rate, Both_rate)
  allprojection <- rbind(Male_allprojection, Female_allprojection, 
                         Both_allprojection)
  crude_rate$measure <- measure_name
  crude_rate$location <- location_name
  crude_rate$cause <- cause_name
  allprojection$measure <- measure_name
  allprojection$location <- location_name
  allprojection$cause <- cause_name
  ASR$measure <- measure_name
  ASR$location <- location_name
  ASR$cause <- cause_name
  ASP$measure <- measure_name
  ASP$location <- location_name
  ASP$cause <- cause_name
  age_specific_rate$measure <- measure_name
  age_specific_rate$location <- location_name
  age_specific_rate$cause <- cause_name
  age_specific_proj$measure <- measure_name
  age_specific_proj$location <- location_name
  age_specific_proj$cause <- cause_name
  if (length(rei_name) != 0) {
    age_specific_rate$rei <- rei_name
    age_specific_proj$rei <- rei_name
    ASP$rei <- rei_name
    ASR$rei <- rei_name
    crude_rate$rei <- rei_name
    allprojection$rei <- rei_name
  }
  row.names(allprojection) <- 1:nrow(allprojection)
  row.names(crude_rate) <- 1:nrow(crude_rate)
  row.names(ASR) <- 1:nrow(ASR)
  row.names(ASP) <- 1:nrow(ASP)
  row.names(age_specific_rate) <- 1:nrow(age_specific_rate)
  row.names(age_specific_proj) <- 1:nrow(age_specific_proj)
  result <- list(all_age_projection = allprojection, crude_rate = crude_rate, 
                 ASR = ASR, Age_standardized_projection = ASP, age_specific_rate = age_specific_rate, 
                 age_specific_projection = age_specific_proj, label = "bapc")
  invisible()
  return(result)
}

norpred <- function (data, measure_name, cause_name, location_name, rei_name = NULL, 
                     By_sex = F, predyear = 2044, endyear = 2021, full_age_adjusted = F) 
{
  if (endyear==2021) {
    basicyear = 1992
    message("\n-- 温馨提示：GBD2021数据只使用1992-2021 --\n")
    predyear_selects <- c(2026, 2031, 2036, 2041, 2046)
    if (predyear > predyear_selects[length(predyear_selects)]) {
      stop(tmcn::toUTF8("\n-- 您设置的predyear超过GBDnorpred_prediction的最大预测年份，GBDnorpred_prediction最多只能预测至2046，请重新设定predyear --\n"))
    }
    predyear1 <- predyear
    if (predyear1 <= predyear_selects[1]) {
      predyear <- predyear_selects[1]
    }
    else if (predyear1 <= predyear_selects[2]) {
      predyear <- predyear_selects[2]
    }
    else if (predyear1 <= predyear_selects[3]) {
      predyear <- predyear_selects[3]
    }
    else if (predyear1 <= predyear_selects[4]) {
      predyear <- predyear_selects[4]
    }
    else if (predyear1 <= predyear_selects[5]) {
      predyear <- predyear_selects[5]
    }
  }
  else {
    basicyear = 1990
    predyear_selects <- c(endyear+5, endyear+10, endyear+15, endyear+20, endyear+25)
    if (predyear > predyear_selects[length(predyear_selects)]) {
      stop(tmcn::toUTF8("\n-- 您设置的predyear超过GBDnorpred_prediction的最大预测年份，GBDnorpred_prediction最多只能预测至2044，请重新设定predyear --\n"))
    }
    predyear1 <- predyear
    if (predyear1 <= predyear_selects[1]) {
      predyear <- predyear_selects[1]
    }
    else if (predyear1 <= predyear_selects[2]) {
      predyear <- predyear_selects[2]
    }
    else if (predyear1 <= predyear_selects[3]) {
      predyear <- predyear_selects[3]
    }
    else if (predyear1 <= predyear_selects[4]) {
      predyear <- predyear_selects[4]
    }
    else if (predyear1 <= predyear_selects[5]) {
      predyear <- predyear_selects[5]
    }
  }
  location_name <- location_name[location_name %in% unique(data$location)]
  if ("location_name" %in% names(data) | "location_id" %in% 
      names(data)) {
    stop(tmcn::toUTF8("\n-- 请重新准备或者下载数据，变量名不能为'变量_id'或者'变量_name' --\n"))
  }
  if (!is.null(rei_name)) {
    if (is.logical(rei_name)) {
      stop(tmcn::toUTF8("\n-- 请重新设置你您的rei_name，您的rei_name为具体的label，比如All risk factors,而非逻辑判断值 --\n"))
    }
  }
  library(dplyr)
  library(data.table)
  library(tidyverse)
  library(MASS)
  if (("rei" %in% names(data)) == TRUE & length(rei_name) == 
      0) {
    stop("\n-- Please define your rei in your analysis")
  }
  if (!"Number" %in% unique(data$metric)) {
    stop(tmcn::toUTF8("\n-- 您提供的各个年龄段的数据metric没有Number数据，请重新提供GBD数据 --\n"))
  }
  if (min(data$val) < 0) {
    stop(tmcn::toUTF8("\n-- 数据集中有数据val值<0，请用filter或subset过滤后再使用该函数 --\n"))
  }
  if (nrow(data) == 0) {
    stop(tmcn::toUTF8("\n-- 您提供的数据metric没有Number数据，请重新提供GBD数据 --\n"))
  }
  if (length(unique(data$sex)) != 3) {
    stop(tmcn::toUTF8("\n-- 您提供的数据必须包含Male,Female以及Both数据，请重新提供GBD数据 --\n"))
  }
  if (!is.null(rei_name)) {
    if (length(rei_name %in% unique(data$rei)) != sum(rei_name %in% 
                                                      unique(data$rei))) {
      stop(tmcn::toUTF8("\n-- 请重新设置你您的rei_name，您的rei_name参数里的label无法和您data里rei变量的label一一对应 --\n"))
    }
  }
  if (length(cause_name %in% unique(data$cause)) != sum(cause_name %in% 
                                                        unique(data$cause))) {
    stop(tmcn::toUTF8("\n-- 请重新设置你您的cause_name，您的cause_name参数里的label无法和您data里cause变量的label一一对应 --\n"))
  }
  if (length(measure_name %in% unique(data$measure)) != sum(measure_name %in% 
                                                            unique(data$measure))) {
    stop(tmcn::toUTF8("\n-- 请重新设置你您的measure_name，您的measure_name参数里的label无法和您data里measure变量的label一一对应 --\n"))
  }
  if (length(location_name %in% unique(data$location)) != sum(location_name %in% 
                                                              unique(data$location))) {
    stop(tmcn::toUTF8("\n-- 请重新设置你您的location_name，您的location_name参数里的label无法和您data里location变量的label一一对应 --\n"))
  }
  ages_2 <- c("0 to 4", "5 to 9", "10 to 14", "15 to 19", "20 to 24", 
              "25 to 29", "30 to 34", "35 to 39", "40 to 44", "45 to 49", 
              "50 to 54", "55 to 59", "60 to 64", "65 to 69", "70 to 74", 
              "75 to 79", "80 to 84", "85 to 89", "90 to 94", "95 plus")
  data <- trans_age(data)
  dat <- data
  data <- subset(data, metric == "Number")
  data_NA <- subset(data, val == 0)
  data <- subset(data, val != 0)
  if (full_age_adjusted == T) {
    cat(sprintf("\n-- 温馨提示 --\n"))
    cat(sprintf("\n-- 您设置的参数full_age_adjusted=T，代表您预测的是 0 to 4 到 95 plus 的数据 --\n"))
    cat(sprintf("\n-- 请确保数据中已含有 0 to 4 到 95 plus 的所有数据，若数据有缺失，我们将对缺失的年龄段数据用0进行填充 --\n"))
  }
  else {
    data_indicate <- data %>% dplyr::filter(!age %in% c("All ages", 
                                                        "Age-staandaardized"))
    unique_age <- unique(data_indicate$age)
    unique_age <- sub("95 plus", replacement = "95 to 99", 
                      unique_age)
    unique_age <- matrix(as.numeric(unlist(strsplit(unique(unique_age), 
                                                    split = "to"))), ncol = 2, byrow = T)[, 1]
    startage <- min(unique_age)
    endage <- max(unique_age)
    if (endage == 95) {
      endage = "95 plus"
    }
    else {
      endage <- paste(endage, endage + 4, sep = " to ")
    }
    startage <- paste(startage, startage + 4, sep = " to ")
    cat(sprintf("\n-- 温馨提示 --\n"))
    cat(sprintf("\n-- 您设置的参数full_age_adjusted=F，代表您预测的是部分年龄段的数据 --\n"))
    cat(sprintf(paste("\n-- 根据您提供的数据，您预测的年龄段为", 
                      startage, "到", endage, "的数据 --\n")))
  }
  GBDpredict <- GBDpopulation
  location_name2 <- unique(GBDpredict$location)
  location_name <- location_name[which(location_name %in% location_name2)]
  if (endyear==2021) {
    population <- easyGBDR::GBDpopulation_2021 %>% tidytable::filter(location %in% 
                                                                       location_name) %>% tidytable::select(location, sex, 
                                                                                                            year, age, val) %>% tidytable::filter(age %in% ages_2) %>% tidytable::filter(year %in% 1992:2021)
  }
  else {
    population <- easyGBDR::GBDpopulation_2021 %>% dplyr::filter(location %in% 
                                                                   location_name) %>% tidytable::select(location, sex, 
                                                                                                        year, age, val) %>% dplyr::filter(age %in% ages_2) %>% tidytable::filter(year %in% 1990:endyear)
  }
  GBDpredict <- GBDpredict %>% dplyr::filter(year %in% ((max(population$year) + 
                                                           1):predyear), location %in% location_name, age %in% ages_2)
  population <- rbind(population, GBDpredict)
  names(population) <- c("location", "sex", "year", "age", 
                         "val")
  std <- easyGBDR::std_GBD2021
  std$std_population[6] <- sum(std$std_population[1:6])
  std[6, 1] <- "0 to 4"
  std <- std[-c(1:5), ]
  std$percent <- std$std_population/sum(std$std_population)
  
  
  a = measure_name[1]
  b = cause_name[1]
  d = location_name[1]
  e = rei_name[1]
  if (is.null(rei_name) == T) {
    i = 0
    for (a in measure_name) {
      for (b in cause_name) {
        for (d in location_name) {
          if (i == 0) {
            result <- norpred2(data, data_NA, 
                                             ages, ages_2, dat, population, std, measure_name = a, 
                                             cause_name = b, location_name = d, rei_name, 
                                             By_sex, predyear, full_age_adjusted, basicyear, 
                                             endyear, predyear1)
            i = i + 1
          }
          else {
            temp <- norpred2(data, data_NA, 
                                           ages, ages_2, dat, population, std, measure_name = a, 
                                           cause_name = b, location_name = d, rei_name, 
                                           By_sex, predyear, full_age_adjusted, basicyear, 
                                           endyear, predyear1)
            result[["ASR_Number"]] <- rbind(result[["ASR_Number"]], 
                                            temp[["ASR_Number"]])
            result[["age_specific_rate"]] <- rbind(result[["age_specific_rate"]], 
                                                   temp[["age_specific_rate"]])
            result[["age_specific_projection"]] <- rbind(result[["age_specific_projection"]], 
                                                         temp[["age_specific_projection"]])
            i = i + 1
          }
        }
      }
    }
  }
  else {
    i = 0
    for (a in measure_name) {
      for (b in cause_name) {
        for (d in location_name) {
          for (e in rei_name) {
            if (i == 0) {
              result <- norpred2(data, 
                                               data_NA, ages, ages_2, dat, population, 
                                               std, measure_name = a, cause_name = b, 
                                               location_name = d, rei_name = e, By_sex, 
                                               predyear, full_age_adjusted, basicyear, 
                                               endyear, predyear1)
              i = i + 1
            }
            else {
              temp <- norpred2(data, data_NA, 
                                             ages, ages_2, dat, population, std, measure_name = a, 
                                             cause_name = b, location_name = d, rei_name = e, 
                                             By_sex, predyear, full_age_adjusted, 
                                             basicyear, endyear, predyear1)
              result[["ASR_Number"]] <- rbind(result[["ASR_Number"]], 
                                              temp[["ASR_Number"]])
              result[["age_specific_rate"]] <- rbind(result[["age_specific_rate"]], 
                                                     temp[["age_specific_rate"]])
              result[["age_specific_projection"]] <- rbind(result[["age_specific_projection"]], 
                                                           temp[["age_specific_projection"]])
              i = i + 1
            }
          }
        }
      }
    }
  }
  return(result)
}


norpred2 <- function (data, data_NA, ages, ages_2, dat, population, std, 
          measure_name, cause_name, location_name, rei_name, By_sex, 
          predyear, full_age_adjusted, basicyear, endyear, predyear1) 
{
  if (is.null(rei_name) == T) {
    Male_data <- subset(data, age != "Age-standardized" & 
                          age != "All ages" & sex == "Male" & metric == "Number" & 
                          measure == measure_name & location == location_name & 
                          cause == cause_name)
    Female_data <- subset(data, age != "Age-standardized" & 
                            age != "All ages" & sex == "Female" & metric == "Number" & 
                            measure == measure_name & location == location_name & 
                            cause == cause_name)
    Both_data <- subset(data, age != "Age-standardized" & 
                          age != "All ages" & sex == "Both" & metric == "Number" & 
                          measure == measure_name & location == location_name & 
                          cause == cause_name)
    data_NA <- subset(data_NA, age != "Age-standardized" & 
                        age != "All ages" & metric == "Number" & measure == 
                        measure_name & location == location_name & cause == 
                        cause_name)
  }
  else {
    Male_data <- subset(data, age != "Age-standardized" & 
                          age != "All ages" & sex == "Male" & metric == "Number" & 
                          measure == measure_name & location == location_name & 
                          cause == cause_name & rei == rei_name)
    Female_data <- subset(data, age != "Age-standardized" & 
                            age != "All ages" & sex == "Female" & metric == "Number" & 
                            measure == measure_name & location == location_name & 
                            cause == cause_name & rei == rei_name)
    Both_data <- subset(data, age != "Age-standardized" & 
                          age != "All ages" & sex == "Both" & metric == "Number" & 
                          measure == measure_name & location == location_name & 
                          cause == cause_name & rei == rei_name)
    data_NA <- subset(data_NA, age != "Age-standardized" & 
                        age != "All ages" & metric == "Number" & measure == 
                        measure_name & location == location_name & cause == 
                        cause_name & rei == rei_name)
  }
  data_all <- rbind(Male_data, Female_data, Both_data)
  unique_age <- unique(Both_data$age)
  unique_age <- sub("95 plus", replacement = "95 to 99", unique_age)
  unique_age2 <- matrix(as.numeric(unlist(strsplit(unique(unique_age), 
                                                   split = "to"))), ncol = 2, byrow = T)[, 2]
  unique_age <- matrix(as.numeric(unlist(strsplit(unique(unique_age), 
                                                  split = "to"))), ncol = 2, byrow = T)[, 1]
  diff_age <- unique_age2 - unique_age
  if (length(unique(diff_age)) != 1 | max(diff_age) != 4 | 
      min(diff_age) != 4) {
    stop(tmcn::toUTF8("\n-- 您提供的年龄段必须是5岁为一个年龄段的数据（可以包含ASR与all ages数据），请重新提供数据 --\n"))
  }
  if (sum(location_name %in% unique(data$location)) != length(location_name)) {
    stop(tmcn::toUTF8("\n-- 结果出错，请核对您的location_name的label是否和和原数据中的location的label一致 --\n"))
  }
  if (sum(measure_name %in% unique(data$measure)) != length(measure_name)) {
    stop(tmcn::toUTF8("\n-- 结果出错，请核对您的measure_name的label是否和和原数据中的measure的label一致 --\n"))
  }
  if (sum(cause_name %in% unique(data$cause)) != length(cause_name)) {
    stop(tmcn::toUTF8("\n-- 结果出错，请核对您的cause_name的label是否和和原数据中的cause的label一致 --\n"))
  }
  if (is.null(rei_name) & "rei" %in% names(data)) {
    stop(tmcn::toUTF8("\n-- 结果出错，您的原始数据有rei变量，请制定您的分析中的rei_name，且不不能为NULL --\n"))
  }
  if (!is.null(rei_name)) {
    if (sum(rei_name %in% unique(data$rei)) != length(rei_name)) {
      stop(tmcn::toUTF8("\n-- 结果出错，请核对您的rei_name的label是否和和原数据中的rei的label一致 --\n"))
    }
  }
  startage <- min(unique_age)
  endage <- max(unique_age)
  ages <- c()
  for (j in seq(from = startage, to = endage, by = 5)) {
    ages <- c(ages, paste(j, j + 4, sep = " to "))
  }
  if (endage == 95) {
    ages[length(ages)] <- "95 plus"
  }
  for (a in basicyear:endyear) {
    check_data <- subset(data_NA, year == a)
    if (length(unique(check_data$age) %in% ages) == length(ages)) {
      Male_data <- rbind(Male_data, subset(check_data, 
                                           sex == "Male"))
      Female_data <- rbind(Female_data, subset(check_data, 
                                               sex == "Female"))
      Both_data <- rbind(Both_data, subset(check_data, 
                                           sex == "Both"))
    }
  }
  wstand <- std$percent
  std2 <- subset(std, age %in% ages)
  std2$percent <- std2$std_population/sum(std2$std_population)
  wstand_2 <- std2$percent
  population_Male <- subset(population, location == location_name & 
                              sex == "Male")
  population_Female <- subset(population, location == location_name & 
                                sex == "Female")
  population_Male_n <- reshape2::dcast(data = population_Male %>% 
                                         as.data.frame() %>% unique(), age ~ year, value.var = c("val")) %>% 
    dplyr::mutate(age = factor(age, levels = ages_2, ordered = T)) %>% 
    dplyr::arrange(age) %>% dplyr::select(-age)
  population_Female_n <- reshape2::dcast(data = population_Female %>% 
                                           as.data.frame() %>% unique(), age ~ year, value.var = c("val")) %>% 
    dplyr::mutate(age = factor(age, levels = ages_2, ordered = T)) %>% 
    dplyr::arrange(age) %>% dplyr::select(-age)
  rownames(population_Male_n) <-  ages_2
  rownames(population_Female_n) <-  ages_2
  population_Male_n <- apply(population_Male_n, c(1, 2), as.numeric) %>% 
    as.data.frame()
  population_Female_n <- apply(population_Female_n, c(1, 2), 
                               as.numeric) %>% as.data.frame()
  population_Both_n <- population_Female_n + population_Male_n
  Male_data_n <- reshape2::dcast(data = Male_data %>% as.data.frame() %>% 
                                   unique(), age ~ year, value.var = c("val")) %>% dplyr::arrange(age = factor(age, 
                                                                                                               levels = ages, ordered = T))
  Female_data_n <- reshape2::dcast(data = Female_data %>% as.data.frame() %>% 
                                     unique(), age ~ year, value.var = c("val")) %>% dplyr::arrange(age = factor(age, 
                                                                                                                 levels = ages, ordered = T))
  Both_data_n <- reshape2::dcast(data = Both_data %>% as.data.frame() %>% 
                                   unique(), age ~ year, value.var = c("val")) %>% dplyr::arrange(age = factor(age, 
                                                                                                               levels = ages, ordered = T))
  ages_add <- setdiff(ages_2, ages)
  if (length(ages_add) > 0) {
    ages_add_data <- matrix(0, nrow = length(ages_add), ncol = ncol(Male_data_n)) %>% 
      as.data.frame()
    names(ages_add_data) <- c("age", basicyear:((basicyear - 
                                                   1) + length(unique(Male_data$year))))
    ages_add_data[, 1] <- ages_add
    Male_data_n <- rbind(ages_add_data, Male_data_n)
    Female_data_n <- rbind(ages_add_data, Female_data_n)
    Both_data_n <- rbind(ages_add_data, Both_data_n)
  }
  Male_data_n <- Male_data_n %>% dplyr::mutate(age = factor(age, 
                                                            levels = ages_2, ordered = T)) %>% dplyr::arrange(age) %>% 
    dplyr::select(-1)
  Female_data_n <- Female_data_n %>% dplyr::mutate(age = factor(age, 
                                                                levels = ages_2, ordered = T)) %>% dplyr::arrange(age) %>% 
    dplyr::select(-1)
  Both_data_n <- Both_data_n %>% dplyr::mutate(age = factor(age, 
                                                            levels = ages_2, ordered = T)) %>% dplyr::arrange(age) %>% 
    dplyr::select(-1)
  Female_data_g <- datagg(Female_data_n, population_Female_n, 
                          nagg = 5)[["cases"]]
  population_Female_g <- datagg(Female_data_n, population_Female_n, 
                                nagg = 5)[["pyr"]]
  Both_data_g <- datagg(Both_data_n, population_Both_n, nagg = 5)[["cases"]]
  population_Both_g <- datagg(Both_data_n, population_Both_n, 
                              nagg = 5)[["pyr"]]
  Male_data_g <- datagg(Male_data_n, population_Male_n, nagg = 5)[["cases"]]
  population_Male_g <- datagg(Male_data_n, population_Male_n, 
                              nagg = 5)[["pyr"]]
  rownames(Male_data_g) <- ages_2
  rownames(population_Male_g) <- ages_2
  rownames(Both_data_g) <- ages_2
  rownames(population_Both_g) <- ages_2
  rownames(Female_data_g) <- ages_2
  rownames(population_Female_g) <- ages_2
  n <- which(matrix(as.numeric(unlist(strsplit(sub("plus", 
                                                   "to 100", ages_2), split = " to "))), ncol = 2, byrow = T)[, 
                                                                                                              1] %in% startage)
  Male_norpred <- nordpred2(Male_data_g, population_Male_g, 
                           startestage = n, startuseage = n, cuttrend = c(0, 0.25, 
                                                                          0.5, 0.75, 0.75), linkfunc = "power5", recent = NULL)
  Male_age_specific_rate <- ngetpred(Male_norpred)
  Male_age_specific_rate_n <- asrpy2(Male_age_specific_rate, 
                                    Male_data_n, population_Male_n, startp = (basicyear + 
                                                                                length(unique(Male_data$year))), nagg = 5)
  Male_age_count_n <- Male_age_specific_rate_n * population_Male_n/1e+05
  Female_norpred <- nordpred2(Female_data_g, population_Female_g, 
                             startestage = n, startuseage = n, cuttrend = c(0, 0.25, 
                                                                            0.5, 0.75, 0.75), linkfunc = "power5", recent = NULL)
  Female_age_specific_rate <- ngetpred(Female_norpred)
  Female_age_specific_rate_n <- asrpy2(Female_age_specific_rate, 
                                      Female_data_n, population_Female_n, startp = (basicyear + 
                                                                                      length(unique(Female_data$year))), nagg = 5)
  Female_age_count_n <- Female_age_specific_rate_n * population_Female_n/1e+05
  if (By_sex == F) {
    Both_norpred <- nordpred2(Both_data_g, population_Both_g, 
                             startestage = n, startuseage = n, cuttrend = c(0, 
                                                                            0.25, 0.5, 0.75, 0.75), linkfunc = "power5", 
                             recent = NULL)
    Both_age_specific_rate <- ngetpred(Both_norpred)
    Both_age_specific_rate_n <- asrpy2(Both_age_specific_rate, 
                                      Both_data_n, population_Both_n, startp = (basicyear + 
                                                                                  length(unique(Both_data$year))), nagg = 5)
    Both_age_count_n <- Both_age_specific_rate_n * population_Both_n/1e+05
  }
  else {
    Both_age_count_n <- Female_age_count_n + Male_age_count_n
    Both_age_specific_rate_n <- Both_age_count_n/population_Both_n * 
      1e+05
  }
  if (full_age_adjusted == T) {
    Male_asr_sum <- asry2(Male_age_specific_rate_n, population_Male_n, 
                         standpop = wstand) %>% as.data.frame()
    Female_asr_sum <- asry2(Female_age_specific_rate_n, population_Female_n, 
                           standpop = wstand) %>% as.data.frame()
    Both_asr_sum <- asry2(Both_age_specific_rate_n, population_Both_n, 
                         standpop = wstand) %>% as.data.frame()
  }
  else {
    loc_age <- which((ages_2 %in% ages))
    Male_asr_sum <- asry2(Male_age_specific_rate_n[loc_age, 
    ], population_Male_n[loc_age, ], standpop = wstand_2) %>% 
      as.data.frame()
    Female_asr_sum <- asry2(Female_age_specific_rate_n[loc_age, 
    ], population_Female_n[loc_age, ], standpop = wstand_2) %>% 
      as.data.frame()
    Both_asr_sum <- asry2(Both_age_specific_rate_n[loc_age, 
    ], population_Both_n[loc_age, ], standpop = wstand_2) %>% 
      as.data.frame()
  }
  Male_asr_sum$year <- rownames(Male_asr_sum)
  Male_asr_sum$sex <- "Male"
  Male_asr_sum$location <- location_name
  Male_asr_sum$cause <- cause_name
  Male_asr_sum$measure <- measure_name
  Male_age_specific_rate_n$age <- rownames(Male_age_specific_rate_n)
  Male_age_specific_rate_n$sex <- "Male"
  Male_age_specific_rate_n$location <- location_name
  Male_age_specific_rate_n$cause <- cause_name
  Male_age_specific_rate_n$measure <- measure_name
  Male_age_count_n$age <- rownames(Male_age_count_n)
  Male_age_count_n$sex <- "Male"
  Male_age_count_n$location <- location_name
  Male_age_count_n$cause <- cause_name
  Male_age_count_n$measure <- measure_name
  Female_asr_sum$year <- rownames(Female_asr_sum)
  Female_asr_sum$sex <- "Female"
  Female_asr_sum$location <- location_name
  Female_asr_sum$cause <- cause_name
  Female_asr_sum$measure <- measure_name
  Female_age_specific_rate_n$age <- rownames(Female_age_specific_rate_n)
  Female_age_specific_rate_n$sex <- "Female"
  Female_age_specific_rate_n$location <- location_name
  Female_age_specific_rate_n$cause <- cause_name
  Female_age_specific_rate_n$measure <- measure_name
  Female_age_count_n$age <- rownames(Female_age_count_n)
  Female_age_count_n$sex <- "Female"
  Female_age_count_n$location <- location_name
  Female_age_count_n$cause <- cause_name
  Female_age_count_n$measure <- measure_name
  Both_asr_sum$year <- rownames(Both_asr_sum)
  Both_asr_sum$sex <- "Both"
  Both_asr_sum$location <- location_name
  Both_asr_sum$cause <- cause_name
  Both_asr_sum$measure <- measure_name
  Both_age_specific_rate_n$age <- rownames(Both_age_specific_rate_n)
  Both_age_specific_rate_n$sex <- "Both"
  Both_age_specific_rate_n$location <- location_name
  Both_age_specific_rate_n$cause <- cause_name
  Both_age_specific_rate_n$measure <- measure_name
  Both_age_count_n$age <- rownames(Both_age_count_n)
  Both_age_count_n$sex <- "Both"
  Both_age_count_n$location <- location_name
  Both_age_count_n$cause <- cause_name
  Both_age_count_n$measure <- measure_name
  val_num <- 5
  if (is.null(rei_name) == F) {
    Male_asr_sum$rei <- rei_name
    Male_age_specific_rate_n$rei <- rei_name
    Male_age_count_n$rei <- rei_name
    Both_asr_sum$rei <- rei_name
    Both_age_specific_rate_n$rei <- rei_name
    Both_age_count_n$rei <- rei_name
    Female_asr_sum$rei <- rei_name
    Female_age_specific_rate_n$rei <- rei_name
    Female_age_count_n$rei <- rei_name
    val_num <- 6
  }
  Male_age_count_s <- Male_age_count_n %>% tidyr::pivot_longer(1:(ncol(Male_age_count_n) - 
                                                                    val_num), names_to = "year", values_to = "val") %>% dplyr::filter(age %in% 
                                                                                                                                        ages)
  Male_age_specific_rate_s <- Male_age_specific_rate_n %>% 
    tidyr::pivot_longer(1:(ncol(Male_age_specific_rate_n) - 
                             val_num), names_to = "year", values_to = "val") %>% 
    dplyr::filter(age %in% ages)
  Female_age_count_s <- Female_age_count_n %>% tidyr::pivot_longer(1:(ncol(Female_age_count_n) - 
                                                                        val_num), names_to = "year", values_to = "val") %>% dplyr::filter(age %in% 
                                                                                                                                            ages)
  Female_age_specific_rate_s <- Female_age_specific_rate_n %>% 
    tidyr::pivot_longer(1:(ncol(Female_age_specific_rate_n) - 
                             val_num), names_to = "year", values_to = "val") %>% 
    dplyr::filter(age %in% ages)
  Both_age_count_s <- Both_age_count_n %>% tidyr::pivot_longer(1:(ncol(Both_age_count_n) - 
                                                                    val_num), names_to = "year", values_to = "val") %>% dplyr::filter(age %in% 
                                                                                                                                        ages)
  Both_age_specific_rate_s <- Both_age_specific_rate_n %>% 
    tidyr::pivot_longer(1:(ncol(Both_age_specific_rate_n) - 
                             val_num), names_to = "year", values_to = "val") %>% 
    dplyr::filter(age %in% ages)
  age_specific_rate <- rbind(Male_age_specific_rate_s, Female_age_specific_rate_s, 
                             Both_age_specific_rate_s)
  age_count <- rbind(Male_age_count_s, Female_age_count_s, 
                     Both_age_count_s)
  asr_sum <- rbind(Male_asr_sum, Female_asr_sum, Both_asr_sum)
  if (is.null(rei_name) == T) {
    age_specific_rate <- age_specific_rate %>% dplyr::select(measure, 
                                                             location, cause, sex, age, year, val)
    age_count <- age_count %>% dplyr::select(measure, location, 
                                             cause, sex, age, year, val)
    asr_sum <- asr_sum %>% dplyr::select(measure, location, 
                                         cause, sex, year, ASR, crude_rate, case)
  }
  else {
    age_specific_rate <- age_specific_rate %>% dplyr::select(measure, 
                                                             location, cause, rei, sex, age, year, val)
    age_count <- age_count %>% dplyr::select(measure, location, 
                                             cause, rei, sex, age, year, val)
    asr_sum <- asr_sum %>% dplyr::select(measure, location, 
                                         cause, rei, sex, year, ASR, crude_rate, case)
  }
  asr_sum <- asr_sum %>% dplyr::filter(year <= predyear1)
  age_specific_rate <- age_specific_rate %>% dplyr::filter(year <= 
                                                             predyear1)
  age_count <- age_count %>% dplyr::filter(year <= predyear1)
  row.names(asr_sum) <- 1:nrow(asr_sum)
  row.names(age_specific_rate) <- 1:nrow(age_specific_rate)
  row.names(age_count) <- 1:nrow(age_count)
  result <- list(ASR_Number = asr_sum, age_specific_rate = age_specific_rate, 
                 age_specific_projection = age_count, label = "norpred")
  invisible()
  return(result)
}
nordpred2 <- function (cases, pyr, startestage, startuseage, noperiods = NULL, 
                       recent = NULL, cuttrend = c(0, 0.25, 0.5, 0.75, 0.75), linkfunc = "power5") 
{
  Rplatform <- exists("R.Version")
  percases <- dim(cases)[2]
  if (percases < 3) {
    stop("Too few periods in \"cases\"")
  }
  if (is.null(noperiods)) {
    noperiods <- c(min(percases, 4):min(percases, 6))
  }
  noperiods <- sort(noperiods)
  while (length(noperiods) > 1) {
    maxnoperiod <- max(noperiods)
    glm <- nestimate(cases, pyr, maxnoperiod, startestage)$glm
    if (Rplatform) {
      pvalue <- 1 - pchisq(glm$deviance, glm$df.residual)
    }
    else {
      pvalue <- 1 - pchisq(glm$deviance, glm$df)
    }
    if (pvalue < 0.01) {
      noperiods <- noperiods[1:(length(noperiods) - 1)]
    }
    else {
      noperiods <- maxnoperiod
    }
  }
  noperiod <- noperiods
  if (is.null(recent)) {
    recent <- nestimate(cases, pyr, noperiod, startestage)$suggestionrecent
  }
  est <- nestimate(cases = cases, pyr = pyr, noperiod = noperiod, 
                           startestage = startestage, linkfunc = linkfunc)
  pred <- nprediction(nordpred.estimate.object = est, 
                              startuseage = startuseage, recent = recent, cuttrend = cuttrend)
  return(pred)
}
nestimate <- function (cases, pyr, noperiod, startestage, linkfunc = "power5", 
          find_best_model = FALSE) 
{
  Rplatform <- exists("R.Version")
  if (dim(cases)[1] != 20 || dim(pyr)[1] != 20) {
    stop("\"cases\" and \"pyr\" must have data for 20 age groups")
  }
  if (dim(cases)[2] > dim(pyr)[2]) {
    stop("\"pyr\" must include information about all periods in \"cases\"")
  }
  if (dim(pyr)[2] == dim(cases)[2]) {
    stop("\"pyr\" must include information on future rates (E.g. must be greater than \"cases\")")
  }
  if ((dim(pyr)[2] - dim(cases)[2]) > 5) {
    stop("Package can not predict more than 5 periods (given by sizes of \"pyr\" and \"cases\")")
  }
  if ((dim(cases)[2] - noperiod) < 0) {
    stop("More periods specified in \"noperiod\" than columns in \"cases\"")
  }
  if (noperiod < 3) {
    stop("\"noperiod\" must be 3 or larger to get enough for estimating")
  }
  dnoperiods <- dim(cases)[2]
  dnoagegr <- 20
  ageno <- rep(1:dnoagegr, dnoperiods)
  periodno <- sort(rep(1:dnoperiods, dnoagegr))
  cohort <- max(ageno) - ageno + periodno
  y <- c(as.matrix(pyr[, 1:dnoperiods]))
  apcdata <- data.frame(Cases = c(as.matrix(cases)), Age = ageno, 
                        Cohort = cohort, Period = periodno, y = y)
  apcdata <- apcdata[apcdata$Age >= startestage, ]
  apcdata <- apcdata[apcdata$Period > (dnoperiods - noperiod), 
  ]
  if (Rplatform) {
    y <- apcdata$y
    power5link <- poisson()
    power5link$link <- "0.2 root link Poisson family"
    power5link$linkfun <- function(mu) {
      (mu/y)^0.2
    }
    power5link$linkinv <- function(eta) {
      pmax(.Machine$double.eps, y * eta^5)
    }
    power5link$mu.eta <- function(eta) {
      pmax(.Machine$double.eps, 5 * y * eta^4)
    }
  }
  else {
    y <<- apcdata$y
    power5link <- poisson()
    power5link$link <- function(mu) {
      (mu/y)^0.2
    }
    power5link$inverse <- function(eta) {
      y * eta^(1/0.2)
    }
    power5link$deriv <- function(mu) {
      0.2 * (1/y) * (mu/y)^(0.2 - 1)
    }
  }
  options(contrasts = c("contr.treatment", "contr.poly"))
  if (linkfunc == "power5") {
    res.glm <- glm(Cases ~ as.factor(Age) + Period + as.factor(Period) + 
                     as.factor(Cohort) - 1, family = power5link, data = apcdata)
    if (find_best_model) {
      res.glm <- suppressWarnings(step(res.glm, trace = FALSE))
    }
  }
  else if (linkfunc == "poisson") {
    res.glm <- glm(Cases ~ as.factor(Age) + Period + as.factor(Period) + 
                     as.factor(Cohort) + offset(log(y)) - 1, family = poisson(), 
                   data = apcdata)
  }
  else {
    stop("Unknown \"linkfunc\"")
  }
  if (Rplatform) {
    pvalue <- 1 - pchisq(res.glm$deviance, res.glm$df.residual)
  }
  else {
    pvalue <- 1 - pchisq(res.glm$deviance, res.glm$df)
  }
  mod1 <- glm(Cases ~ as.factor(Age) + Period + as.factor(Cohort) + 
                offset(log(y)) - 1, family = poisson, data = apcdata)
  mod2 <- glm(Cases ~ as.factor(Age) + Period + I(Period^2) + 
                as.factor(Cohort) + offset(log(y)) - 1, family = poisson, 
              data = apcdata)
  if (Rplatform) {
    pdiff <- anova(mod1, mod2, test = "Chisq")$"P(>|Chi|)"[2]
    if (is.null(pdiff)) 
      pdiff <- anova(mod1, mod2, test = "Chisq")$"Pr(>Chi)"[2]
  }
  else {
    pdiff <- anova(mod1, mod2, test = "Chisq")[2, 7]
  }
  if (pdiff < 0.05) {
    suggestionrecent <- T
  }
  else {
    suggestionrecent <- F
  }
  res <- list(glm = res.glm, cases = cases, pyr = pyr, noperiod = noperiod, 
              gofpvalue = pvalue, startestage = startestage, suggestionrecent = suggestionrecent, 
              pvaluerecent = pdiff, linkfunc = linkfunc)
  class(res) <- "nordpred.estimate"
  attr(res, "Call") <- sys.call()
  return(res)
}


nprediction <- function (nordpred.estimate.object, startuseage, recent, cuttrend = c(0, 
                                                                      0.25, 0.5, 0.75, 0.75)) 
{
  if (class(nordpred.estimate.object) != "nordpred.estimate") {
    stop("Variable \"nordpred.estimate.object\" must be of type \"nordpred.estimate\"")
  }
  if (nordpred.estimate.object$startestage > startuseage) {
    stop("\"startuseage\" is set to high compared to \"startestage\" in \"nordpred.estimate.object\"")
  }
  if (length(cuttrend) < (dim(nordpred.estimate.object$pyr)[2] - 
                          dim(nordpred.estimate.object$cases)[2])) {
    err <- paste("\"cuttrend\" must always be at least the same length as")
    err <- paste(err, "the number of periods with population forecasts")
    stop(err)
  }
  cases <- nordpred.estimate.object$cases
  pyr <- nordpred.estimate.object$pyr
  noperiod <- nordpred.estimate.object$noperiod
  nototper <- dim(pyr)[2]
  noobsper <- dim(cases)[2]
  nonewpred <- nototper - noobsper
  if (length(cuttrend) > nonewpred) {
    cuttrend <- cuttrend[1:nonewpred]
  }
  if (is.data.frame(pyr)) {
    years <- names(pyr)
  }
  else {
    if (is.null(dimnames(pyr))) {
      years <- paste("Periode", 1:nototper)
    }
    else {
      years <- dimnames(pyr)[[2]]
    }
  }
  datatable <- matrix(NA, 20, nototper)
  datatable[, 1:(nototper - nonewpred)] <- as.matrix(cases)
  datatable <- data.frame(datatable)
  row.names(datatable) <- c("0-4", "5-9", "10-14", "15-19", 
                            "20-24", "25-29", "30-34", "35-39", "40-44", "45-49", 
                            "50-54", "55-59", "60-64", "65-69", "70-74", "75-79", 
                            "80-84", "85-89", "90-94", "95-99")
  names(datatable) <- years
  for (age in 1:(startuseage - 1)) {
    obsinc <- cases[age, (noobsper - 1):noobsper]/pyr[age, 
                                                      (noobsper - 1):noobsper]
    if (sum(is.na(obsinc))) {
      obsinc[is.na(obsinc)] <- 0
    }
    datatable[age, (noobsper + 1):nototper] <- ((obsinc[, 
                                                        1] + obsinc[, 2])/2) * pyr[age, (noobsper + 1):nototper]
  }
  for (age in startuseage:20) {
    startestage <- nordpred.estimate.object$startestage
    coefficients <- nordpred.estimate.object$glm$coefficients
    coh <- (20 - startestage) - (age - startestage) + (noperiod + 
                                                         1:nonewpred)
    noages <- 20 - startestage + 1
    driftmp <- cumsum(1 - cuttrend)
    cohfind <- noages + (noperiod - 1) + 1 + (coh - 1)
    maxcoh <- 20 - startuseage + noperiod
    agepar <- as.numeric(coefficients[age - startestage + 
                                        1])
    driftfind <- pmatch("Period", attributes(coefficients)$names)
    driftpar <- as.numeric(coefficients[driftfind])
    cohpar <- rep(NA, length(coh))
    for (i in 1:length(coh)) {
      if (coh[i] < maxcoh) {
        cohpar[i] <- as.numeric(coefficients[cohfind[i]])
      }
      else {
        cohpar[i] <- as.numeric(coefficients[length(coefficients) - 
                                               (startuseage - startestage)])
        cohpar[i][is.na(cohpar[i])] <- 0
      }
    }
    if (recent) {
      lpfind <- driftfind + noperiod - 2
      lppar <- as.numeric(coefficients[lpfind])
      driftrecent <- driftpar - lppar
    }
    if (nordpred.estimate.object$linkfunc == "power5") {
      if (recent) {
        rate <- (agepar + driftpar * noobsper + driftrecent * 
                   driftmp + cohpar)^5
      }
      else {
        rate <- (agepar + driftpar * (noobsper + driftmp) + 
                   cohpar)^5
      }
    }
    else {
      if (recent) {
        rate <- exp(agepar + driftpar * noobsper + driftrecent * 
                      driftmp + cohpar)
      }
      else {
        rate <- exp(agepar + driftpar * (noobsper + driftmp) + 
                      cohpar)
      }
    }
    datatable[age, (noobsper + 1):nototper] <- rate * pyr[age, 
                                                          (noobsper + 1):nototper]
  }
  res <- list(predictions = datatable, pyr = pyr, nopred = nonewpred, 
              noperiod = nordpred.estimate.object$noperiod, gofpvalue = nordpred.estimate.object$gofpvalue, 
              recent = recent, pvaluerecent = nordpred.estimate.object$pvaluerecent, 
              cuttrend = cuttrend, startuseage = startuseage, startestage = nordpred.estimate.object$startestage, 
              glm = nordpred.estimate.object$glm)
  class(res) <- "nordpred"
  attr(res, "Call") <- sys.call()
  return(res)
}
ngetpred <- function (nordpred.object, incidence = TRUE, standpop = NULL, 
          excludeobs = FALSE, byage, agegroups = "all") 
{
  if (missing(byage)) {
    byage <- ifelse(is.null(standpop), T, F)
  }
  if (class(nordpred.object) != "nordpred") {
    stop("Variable \"nordpred.object\" must be of type \"nordpred\"")
  }
  if ((!is.null(standpop)) && (!incidence)) {
    stop("\"standpop\" should only be used with incidence predictions (incidence=T)")
  }
  if (!is.null(standpop)) {
    if (round(sum(standpop), 5) != 1) {
      stop("\"standpop\" must be of sum 1")
    }
    if ((length(standpop) != length(agegroups)) && (agegroups[1] != 
                                                    "all")) {
      stop("\"standpop\" must be the same length as \"agegroups\"")
    }
    if (byage) {
      stop("\"standpop\" is only valid for \"byage=T\"")
    }
  }
  datatable <- nordpred.object$predictions
  pyr <- data.frame(nordpred.object$pyr)
  if (agegroups[1] != "all") {
    datatable <- datatable[agegroups, ]
    pyr <- pyr[agegroups, ]
  }
  if (!is.null(standpop)) {
    datainc <- (datatable/pyr) * 1e+05
    if (sum(is.na(datainc)) > 0) {
      datainc[is.na(datainc)] <- 0
    }
    res <- apply(datainc * standpop, 2, sum)
  }
  else {
    if (!byage) {
      datatable <- apply(datatable, 2, sum)
      pyr <- apply(pyr, 2, sum)
    }
    if (incidence) {
      res <- (datatable/pyr) * 1e+05
      if (sum(is.na(res)) > 0) {
        res[is.na(res)] <- 0
      }
    }
    else {
      res <- datatable
    }
  }
  if (excludeobs) {
    if (is.matrix(res)) {
      predstart <- dim(res)[2] - nordpred.object$nopred + 
        1
      res <- res[, predstart:(predstart + nordpred.object$nopred - 
                                1)]
    }
    else {
      predstart <- length(res) - nordpred.object$nopred + 
        1
      res <- res[predstart:(predstart + nordpred.object$nopred - 
                              1)]
    }
  }
  return(res)
}
asrpy2 <- function (rate, cdat, pdat, startp, nagg) 
{
  nt <- dim(cdat)[2]
  nperd <- floor(nt/nagg)
  np <- dim(pdat)[2]
  if (nperd <= 25) {
    nypop <- dim(pdat)[2]
    ny <- dim(cdat)[2]
    nyp <- nypop - ny
    pdat0 <- pdat
  }
  else {
    ny <- 25
    nypop <- dim(pdat)[2] - (nt - 25)
    nyp <- nypop - ny
    pdat0 <- pdat[, -c(1:(nt - 25))]
  }
  nper <- floor(ny/nagg)
  nperp <- floor(nyp/nagg)
  nycp <- nperp * nagg
  ry <- nyp - nycp
  pdat1 <- pdat0[, 1:ny]
  pdat2 <- pdat0[, (ny + 1):nypop]
  mt <- dim(rate)[2]
  r0 <- as.matrix(rate[, (nper + 1):mt])
  m <- dim(r0)[2]
  rc1 <- rate[, nper]
  if (m > 1) {
    rc2 <- 2 * r0[, m] - r0[, (m - 1)]
  }
  else {
    rc2 <- 2 * r0[, m] - rc1
  }
  rc3 <- 2 * rc2 - r0[, m]
  r1 <- cbind(rc1, r0, rc2)
  rr <- matrix(NA, 20, nyp)
  if (nagg == 1) {
    rr <- r0
  }
  else if (nagg == 2) {
    for (i in 2:(m + 1)) {
      rr[, (i - 2) * 2 + 1] <- (1/4) * r1[, i - 1] + (3/4) * 
        r1[, i]
      rr[, (i - 2) * 2 + 2] <- (1/4) * r1[, i + 1] + (3/4) * 
        r1[, i]
    }
    if (nyp > nycp) {
      rr[, nyp] <- (1/4) * r1[, (m + 1)] + (3/4) * r1[, 
                                                      (m + 2)]
    }
  }
  else if (nagg == 3) {
    for (i in 2:(m + 1)) {
      rr[, (i - 2) * 3 + 1] <- (1/3) * r1[, i - 1] + (2/3) * 
        r1[, i]
      rr[, (i - 2) * 3 + 2] <- (0/3) * r1[, i - 1] + (3/3) * 
        r1[, i]
      rr[, (i - 2) * 3 + 3] <- (1/3) * r1[, i + 1] + (2/3) * 
        r1[, i]
    }
    if (nyp == (nycp + 1)) {
      rr[, nyp] <- (1/3) * r1[, (m + 1)] + (2/3) * r1[, 
                                                      (m + 2)]
    }
    if (nyp == (nycp + 2)) {
      rr[, (nyp - 1)] <- (1/3) * r1[, (m + 1)] + (2/3) * 
        r1[, (m + 2)]
      rr[, nyp] <- rc2
    }
  }
  else if (nagg == 4) {
    for (i in 2:(m + 1)) {
      rr[, (i - 2) * 4 + 1] <- (3/8) * r1[, i - 1] + (5/8) * 
        r1[, i]
      rr[, (i - 2) * 4 + 2] <- (1/8) * r1[, i - 1] + (7/8) * 
        r1[, i]
      rr[, (i - 2) * 4 + 3] <- (1/8) * r1[, i + 1] + (7/8) * 
        r1[, i]
      rr[, (i - 2) * 4 + 4] <- (3/8) * r1[, i + 1] + (5/8) * 
        r1[, i]
    }
    if (nyp == (nycp + 1)) {
      rr[, nyp] <- (3/8) * r1[, (m + 1)] + (5/8) * r1[, 
                                                      (m + 2)]
    }
    if (nyp == (nycp + 2)) {
      rr[, (nyp - 1)] <- (3/8) * r1[, (m + 1)] + (5/8) * 
        r1[, (m + 2)]
      rr[, nyp] <- (1/8) * r1[, (m + 1)] + (7/8) * r1[, 
                                                      (m + 2)]
    }
    if (nyp == (nycp + 3)) {
      rr[, (nyp - 2)] <- (3/8) * r1[, (m + 1)] + (5/8) * 
        r1[, (m + 2)]
      rr[, (nyp - 1)] <- (1/8) * r1[, (m + 1)] + (7/8) * 
        r1[, (m + 2)]
      rr[, nyp] <- (7/8) * r1[, (m + 2)] + (1/8) * rc3
    }
  }
  else if (nagg == 5) {
    for (i in 2:(m + 1)) {
      rr[, (i - 2) * 5 + 1] <- (2/5) * r1[, i - 1] + (3/5) * 
        r1[, i]
      rr[, (i - 2) * 5 + 2] <- (1/5) * r1[, i - 1] + (4/5) * 
        r1[, i]
      rr[, (i - 2) * 5 + 3] <- (0/5) * r1[, i - 1] + (5/5) * 
        r1[, i]
      rr[, (i - 2) * 5 + 4] <- (1/5) * r1[, i + 1] + (4/5) * 
        r1[, i]
      rr[, (i - 2) * 5 + 5] <- (2/5) * r1[, i + 1] + (3/5) * 
        r1[, i]
    }
    if (nyp == (nycp + 1)) {
      rr[, nyp] <- (2/5) * r1[, (m + 1)] + (3/5) * r1[, 
                                                      (m + 2)]
    }
    if (nyp == (nycp + 2)) {
      rr[, (nyp - 1)] <- (2/5) * r1[, (m + 1)] + (3/5) * 
        r1[, (m + 2)]
      rr[, nyp] <- (1/5) * r1[, (m + 1)] + (4/5) * r1[, 
                                                      (m + 2)]
    }
    if (nyp == (nycp + 3)) {
      rr[, (nyp - 2)] <- (2/5) * r1[, (m + 1)] + (3/5) * 
        r1[, (m + 2)]
      rr[, (nyp - 1)] <- (1/5) * r1[, (m + 1)] + (4/5) * 
        r1[, (m + 2)]
      rr[, nyp] <- rc2
    }
    if (nyp == (nycp + 4)) {
      rr[, (nyp - 3)] <- (2/5) * r1[, (m + 1)] + (3/5) * 
        r1[, (m + 2)]
      rr[, (nyp - 2)] <- (1/5) * r1[, (m + 1)] + (4/5) * 
        r1[, (m + 2)]
      rr[, (nyp - 1)] <- rc2
      rr[, nyp] <- (1/5) * rc3 + (4/5) * rc2
    }
  }
  else {
    stop("Years of aggregation \"nagg\" must be integer between 1 and 5")
  }
  obasr <- matrix(NA, 20, nt)
  for (i in 1:nt) {
    obasr[, i] <- 1e+05 * cdat[, i]/pdat[, i]
  }
  datatab <- matrix(NA, 20, np)
  datatab[, 1:nt] <- as.matrix(obasr)
  datatab <- data.frame(datatab)
  row.names(datatab) <- c("0 to 4", "5 to 9", "10 to 14", "15 to 19", 
                          "20 to 24", "25 to 29", "30 to 34", "35 to 39", "40 to 44", 
                          "45 to 49", "50 to 54", "55 to 59", "60 to 64", "65 to 69", 
                          "70 to 74", "75 to 79", "80 to 84", "85 to 89", "90 to 94", 
                          "95 plus")
  colnames(datatab) <- (startp - nt):(startp + nyp - 1)
  datatab[, (nt + 1):np] <- rr
  return(datatab)
}
asry2 <- function (rr, pdat, standpop = wstand) 
{
  c1 <- rr * pdat/1e+05
  a1 <- rr * standpop
  ASR <- round(apply(a1, 2, sum), 6)
  case <- round(apply(c1, 2, sum), 0)
  pop <- round(apply(pdat, 2, sum), 0)
  crude_rate <- round(case/pop * 1e+05, 6)
  for (i in 1:length(ASR)) {
    if (ASR[i] < 0) 
      ASR[i] <- 0
  }
  for (i in 1:length(case)) {
    if (case[i] < 0) 
      case[i] <- 0
  }
  for (i in 1:length(crude_rate)) {
    if (crude_rate[i] < 0) 
      crude_rate[i] <- 0
  }
  return(cbind(ASR, crude_rate, case))
}
