# Supplementary material for: The global, regional, and national patterns of change in the burden of edentulism, 1990–2021: an analysis of the global burden of disease study 2021 and forecast to 2041
Source: Front Oral Health. 2025 Dec 1;6:1678201. doi: 10.3389/froh.2025.1678201 (PMC12702965; doi:10.3389/froh.2025.1678201)
Supplement: Supplementary file 3 [file Datasheet1.zip › R script/04_SDI_ASR2.R]

rm(list=ls())
# 加载所需包
library(tidyverse)   
library(rms)         
load("SDI_ASR.rdata")


dat <- df2_SDI_ASR
dat$sei <- (dat$upper - dat$lower) / (2 * 1.96) 
dd <- datadist(dat)
options(datadist = "dd")

fit_rcs <- ols(ASR ~ rcs(SDI, 4), data = dat, 
               weights = 1/sei^2)  

print(fit_rcs)
anova(fit_rcs)
summary(fit_rcs)

pred <- Predict(fit_rcs, "SDI",conf.int = 0.95)

p <- plot(pred,
          xlab = "Sociodemographic Index (SDI)",
          ylab = "Predicted Age-Standardized Rate (ASIR) per 100,000",
          ylim = c(0, 500),
          col.line = "darkblue",        
          col.fill = "lightblue",       
          lwd = 3,                      
          lty = 1,                      
          axes.lwd = 1.5,               
          cex.axis = 1.2,             
          cex.lab = 1.3,                
          main = "")                    
p

print(pred)

peak_row <- pred[pred$yhat == max(pred$yhat), ]
peak_sdi <- peak_row$SDI
peak_asr <- peak_row$yhat


cat("Peak ASIR occurs at SDI =", round(peak_sdi, 3), "\n")


library(metafor)


dat_meta <- data.frame(
  yi = dat$ASR,        
  sei = dat$sei,       
  SDI = dat$SDI
)


rcs_matrix <- rcs(dat$SDI, 4)  


dat_meta$SDI_spline1 <- rcs_matrix[,1]
dat_meta$SDI_spline2 <- rcs_matrix[,2]
dat_meta$SDI_spline3 <- rcs_matrix[,3]


res_rma_rcs <- rma(
  yi = yi,
  sei = sei,
  mods = ~ SDI_spline1 + SDI_spline2 + SDI_spline3,  
  method = "REML",
  data = dat_meta,
  test = "z"  
)

summary(res_rma_rcs)
print(res_rma_rcs)  
