# Supplementary material for: The global, regional, and national patterns of change in the burden of edentulism, 1990–2021: an analysis of the global burden of disease study 2021 and forecast to 2041
Source: Front Oral Health. 2025 Dec 1;6:1678201. doi: 10.3389/froh.2025.1678201 (PMC12702965; doi:10.3389/froh.2025.1678201)
Supplement: Supplementary file 3 [file Datasheet1.zip › R script/07_predict2.R]

rm(list=ls())
library(easyGBDR)
library(ggplot2)
library(dplyr)
library(tidyverse)
source("predict_fun.R")

#IHME-GBD_2021_DATA-2358b4c3-1.zip
df1 <- GBDread(zipfile = "IHME-GBD_2021_DATA-2358b4c3-1.zip")
df1 <- df1 %>% dplyr::filter(year <= 2011 & measure=="Incidence" & location=="Global"&metric=="Number" )

df2 <- GBDread(zipfile = "IHME-GBD_2021_DATA-1b1562b2-1.zip")
df2 <- df2 %>% dplyr::filter(measure=="Incidence"&metric=="Rate")
df2 <-  dplyr::select(df2,-c('upper', 'lower','metric','age'))

#BAPC
bapc_result <- bapc(
  data=df1,
  measure_name = c("Incidence"),
  cause_name = "Edentulism",
  location_name = "Global",
  rei_name = NULL,
  By_sex = T,
  predyear = 2021,
  endyear = 2011,
  full_age_adjusted = T,
  rate_lessen = NULL
)
ASR_proj <- bapc_result$ASR
bapc_proj <- ASR_proj %>% dplyr::filter(year >= 2012 & year <= 2021 & measure=="Incidence")
bapc_proj <-  dplyr::select(bapc_proj,-c('pred_low', 'pred_up'))
df_all <- bapc_proj%>%
  dplyr::left_join(df2,
                   by=c("measure","location","cause","sex","year"))

# 
fun_accurate <- function(obs,pred){
  MSE = mean((obs - pred)^2)
  MAE = mean(abs(obs - pred))
  MAPE = mean(abs((obs-pred)/obs))*100
  result=data.frame(MSE=MSE,
                    MAE=MAE,
                    MAPE=MAPE)
  return(result)
}
# 
bapc_dev <- df_all %>%
  group_by(sex,location,cause)%>%
  summarise(MSE=fun_accurate(val,pred_val)$MSE,
            MAE=fun_accurate(val,pred_val)$MAE,
            MAPE=fun_accurate(val,pred_val)$MAPE,.groups = "drop")
#norpred

norpred_result <- norpred(
  data=df1,
  measure_name = c("Incidence"),
  cause_name = "Edentulism",
  location_name = "Global",
  rei_name = NULL,
  By_sex = T,
  predyear = 2021,
  endyear = 2011,
  full_age_adjusted = T
)

ASR_proj <- norpred_result $ASR_Number
nor_proj <- ASR_proj %>% dplyr::filter(year >= 2012 & year <= 2021 & measure=="Incidence")
nor_proj <-  dplyr::select(nor_proj,-c('crude_rate', 'case'))
nor_proj$year <- as.numeric(nor_proj$year)
colnames(nor_proj) <- c("measure","location","cause","sex","year","pred_val")
df_all <- nor_proj%>%
  dplyr::left_join(df2,
                   by=c("measure","location","cause","sex","year"))
#
nor_dev <- df_all %>%
  group_by(sex,location,cause)%>%
  summarise(MSE=fun_accurate(val,pred_val)$MSE,
            MAE=fun_accurate(val,pred_val)$MAE,
            MAPE=fun_accurate(val,pred_val)$MAPE,.groups = "drop")
