# Supplementary material for: The global, regional, and national patterns of change in the burden of edentulism, 1990–2021: an analysis of the global burden of disease study 2021 and forecast to 2041
Source: Front Oral Health. 2025 Dec 1;6:1678201. doi: 10.3389/froh.2025.1678201 (PMC12702965; doi:10.3389/froh.2025.1678201)
Supplement: Supplementary file 3 [file Datasheet1.zip › R script/07_predict.R]

rm(list=ls())
library(easyGBDR)
library(ggplot2)

#IHME-GBD_2021_DATA-2358b4c3-1.zip
df1 <- GBDread(zipfile = "IHME-GBD_2021_DATA-2358b4c3-1.zip")

bapc_result <- GBDbapc_prediction(
  data=df1,
  measure_name = c("Incidence",'Prevalence',"YLDs (Years Lived with Disability)"),
  cause_name = "Edentulism",
  location_name = "Global",
  rei_name = NULL,
  By_sex = T,
  predyear = 2041,
  full_age_adjusted = T,
  rate_lessen = NULL
)

#作图
#每个函数都试试
ggprediction_Dx(
  bapc_result,
  ratio='auto',
  CI = F,
  predict_start = 2022,
  group_name = "location",
  location_name = "Global",
  measure_name = "Incidence",
  cause_name = "Edentulism",
  rei_name = NULL,
  sex_name = "Both"
)
ggprediction_ASR(
  bapc_result,
  CI = F,
  predict_start = 2022,
  group_name = "location",
  location_name = "Global",
  measure_name = "Incidence",
  cause_name = "Edentulism",
  rei_name = NULL,
  sex_name = "Both"
)

ggprediction_number(
  bapc_result,
  CI = F,
  predict_start = 2022,
  group_name = "location",
  location_name = "Global",
  measure_name = "Incidence",
  cause_name = "Edentulism",
  rei_name = NULL,
  sex_name = "Both"
)

ggprediction_age_Dx(
  bapc_result,
  ratio='auto',
  CI = F,
  predict_start = 2022,
  group_name = "age",
  location_name = "Global",
  measure_name = "Incidence",
  cause_name = "Edentulism",
  rei_name = NULL,
  sex_name = "Both",
  age_name = c("40 to 44", "45 to 49", "50 to 54")
)
ggprediction_age_number(
  bapc_result,
  CI = F,
  predict_start = 2022,
  group_name = "location",
  location_name = "Global",
  measure_name = "Incidence",
  cause_name = "Edentulism",
  rei_name = NULL,
  sex_name = "Both",
  age_name = c("40 to 44", "45 to 49", "50 to 54")
)

ggprediction_age_rate(
  bapc_result,
  CI = F,
  predict_start = 2022,
  group_name = "location",
  location_name = "Global",
  measure_name = "Incidence",
  cause_name = "Edentulism",
  rei_name = NULL,
  sex_name = "Both",
  age_name = c("40 to 44", "45 to 49", "50 to 54")
)
########################################################

p1 <- ggprediction_ASR(
  bapc_result,
  CI = F,
  predict_start = 2022,
  group_name = "sex",
  location_name = "Global",
  measure_name = "Incidence",
  cause_name = "Edentulism",
  rei_name = NULL,
  sex_name = c("Both",'Male','Female')
)+scale_color_manual(values = c("Both" = "#26355D", "Male" = "#AF47D2","Female"="#FF8F00"))+
  scale_y_continuous(limits = c(200, 360))
p1

data <- p1$plot_env$ASR
bapc_data=data
t <- ggplot()+
  geom_line(data=data[data$line=='Observed',],aes(x=year,y=pred_val,color=sex,linetype=line),size=1)+
  geom_point(data=data[data$line=='Observed',],aes(x=year,y=pred_val,color=sex,shape=sex))+
  scale_shape_manual(values = 1:10,guide=guide_legend(ncol = 1))+
  geom_line(data=data[data$line=='Predicted',],aes(x=year,y=pred_val,color=sex,linetype=line),size=1)+
  geom_vline(xintercept = 2022, linetype = 2, color = "black")+
  ylab("Age-standardized Incidence Rate(per 100000 population)")+
  scale_color_manual(values = c("Both" = "#26355D", "Male" = "#AF47D2","Female"="#FF8F00"))+
  scale_y_continuous(limits = c(200, 360))
p1 <- t


ggsave("07_bapcpredict_incidence_global.jpg",p1,path = "figure")


p1_2 <- ggprediction_number(
  bapc_result,
  CI = F,
  predict_start = 2022,
  group_name = "sex",
  location_name = "Global",
  measure_name = "Incidence",
  cause_name = "Edentulism",
  rei_name = NULL,
  sex_name = c("Both",'Male','Female')
)

p1_2

data <- p1_2$plot_env$Number
bapc_data_number=data
t <- ggplot()+
  geom_col(data=data,aes(x=year,y=pred_val,fill = group), position = "dodge", width = 0.8)+
  geom_vline(xintercept = 2022, linetype = 2, color = "black")+
  ylab('Number of cases')+
  scale_fill_manual(values = c("Both" = "#26355D", "Male" = "#AF47D2","Female"="#FF8F00"))
p1_2 <- t
ggsave("07_bapcpredict_incidence_number.jpg",p1_2,path = "figure")

age1=c("20 to 24","25 to 29","30 to 34","35 to 39","40 to 44","45 to 49",
       "50 to 54","55 to 59","60 to 64","65 to 69","70 to 74","75 to 79",
       "80 to 84","85 to 89","90 to 94","95 plus" )
age2=c("50 to 54","55 to 59","60 to 64","65 to 69","70 to 74","75 to 79",
       "80 to 84","85 to 89","90 to 94","95 plus" )

p2 <- ggprediction_age_rate(
  bapc_result,
  CI = F,
  predict_start = 2022,
  group_name = "age",
  location_name = "Global",
  measure_name = "Incidence",
  cause_name = "Edentulism",
  rei_name = NULL,
  sex_name = c("Both","Male","Female"),
  age_name = age2
)+facet_wrap(.~sex)
p2

data <- p2$data
bapc_data_age=data

t <- ggplot()+
  geom_line(data=data[data$line=='Observed',],aes(x=year,y=pred_val,color=age,linetype=line),size=1)+
  geom_point(data=data[data$line=='Observed',],aes(x=year,y=pred_val,color=age,shape=age))+
  scale_shape_manual(values = 1:10,guide=guide_legend(ncol = 1))+
  geom_line(data=data[data$line=='Predicted',],aes(x=year,y=pred_val,color=age,linetype=line),size=1)+
  geom_vline(xintercept = 2022, linetype = 2, color = "black")+
  ylab("Age-specific Incidence Rate(per 100000 population)")+
  facet_wrap(.~sex)
p2 <- t
p2

ggsave("07_bapcpredict_incidence_age.jpg",p2,path = "figure")


###################
#norpred
norpred_result <- GBDnorpred_prediction(
  data=df1,
  measure_name = c("Incidence",'Prevalence',"YLDs (Years Lived with Disability)"),
  cause_name = "Edentulism",
  location_name = "Global",
  rei_name = NULL,
  By_sex = T,
  predyear = 2041,
  full_age_adjusted = T
)


p3 <- ggprediction_ASR(
  norpred_result,
  CI = F,
  predict_start = 2022,
  group_name = "sex",
  location_name = "Global",
  measure_name = "Incidence",
  cause_name = "Edentulism",
  rei_name = NULL,
  sex_name = c("Both",'Male','Female')
)+scale_color_manual(values = c("Both" = "#26355D", "Male" = "#AF47D2","Female"="#FF8F00"))+
  scale_y_continuous(limits = c(200, 360))
p3

data <- p3$plot_env$plot_data
norpred_data=data
t <- ggplot()+
  geom_line(data=data[data$line=='Observed',],aes(x=year,y=ASR,color=sex,linetype=line),size=1)+
  geom_point(data=data[data$line=='Observed',],aes(x=year,y=ASR,color=sex,shape=sex))+
  scale_shape_manual(values = 1:10,guide=guide_legend(ncol = 1))+
  geom_line(data=data[data$line=='Predicted',],aes(x=year,y=ASR,color=sex,linetype=line),size=1)+
  geom_vline(xintercept = 2022, linetype = 2, color = "black")+
  ylab("Age-standardized Incidence Rate(per 100000 population)")+
  scale_color_manual(values = c("Both" = "#26355D", "Male" = "#AF47D2","Female"="#FF8F00"))+
  scale_y_continuous(limits = c(200, 360))
p3 <- t
ggsave("07_norpred_incidence_global.jpg",p3,path = "figure")


#
p3_2 <- ggprediction_number(
  norpred_result,
  CI = F,
  predict_start = 2022,
  group_name = "sex",
  location_name = "Global",
  measure_name = "Incidence",
  cause_name = "Edentulism",
  rei_name = NULL,
  sex_name = c("Both",'Male','Female')
)

p3_2
#
data <- p3_2$plot_env$plot_data
norpred_data_number=data
t <- ggplot()+
  geom_col(data=data,aes(x=year,y=case,fill = group), position = "dodge", width = 0.8)+
  geom_vline(xintercept = 2022, linetype = 2, color = "black")+
  ylab('Number of cases')+
  scale_fill_manual(values = c("Both" = "#26355D", "Male" = "#AF47D2","Female"="#FF8F00"))
p3_2 <- t
ggsave("07_norpred_incidence_number.jpg",p3_2,path = "figure")


p4 <- ggprediction_age_rate(
  norpred_result,
  CI = F,
  predict_start = 2022,
  group_name = "age",
  location_name = "Global",
  measure_name = "Incidence",
  cause_name = "Edentulism",
  rei_name = NULL,
  sex_name = c("Both","Male","Female"),
  age_name = age2
)+facet_wrap(.~sex)
p4
#
data <- p4$data
norpred_data_age=data

t <- ggplot()+
  geom_line(data=data[data$line=='Observed',],aes(x=year,y=val,color=age,linetype=line),size=1)+
  geom_point(data=data[data$line=='Observed',],aes(x=year,y=val,color=age,shape=age))+
  scale_shape_manual(values = 1:10,guide=guide_legend(ncol = 1))+
  geom_line(data=data[data$line=='Predicted',],aes(x=year,y=val,color=age,linetype=line),size=1)+
  geom_vline(xintercept = 2022, linetype = 2, color = "black")+
  ylab("Age-specific Incidence Rate(per 100000 population)")+
  facet_wrap(.~sex)
p4 <- t
p4

ggsave("07_norpred_incidence_age.jpg",p4,path = "figure")


#
p <- ggprediction_age_Dx(
) + facet_wrap(.~sex)

#
data0 <- p$layers[[2]]$data
data1 <- p$layers[[3]]$data
ratio <- p$plot_env$ratio
temp <- ggplot()+
  geom_line(data=data0[data0$line=='Observed',],aes(x=year,y=val/ratio,color=age,linetype=line),linewidth=1)+
  geom_line(data=data1[data1$line=='Predicted',],aes(x=year,y=val/ratio,color=age,linetype=line),linewidth=1)
#
p$layers[[2]]=temp$layers[[1]]
p$layers[[3]]=temp$layers[[2]]
p

save(bapc_data,bapc_data_age,bapc_data_number,norpred_data,norpred_data_age,file = 'predict.rdata')
save(bapc_result,norpred_result,file = "predict_result.rdata")
