# Supplementary material for: The global, regional, and national patterns of change in the burden of edentulism, 1990–2021: an analysis of the global burden of disease study 2021 and forecast to 2041
Source: Front Oral Health. 2025 Dec 1;6:1678201. doi: 10.3389/froh.2025.1678201 (PMC12702965; doi:10.3389/froh.2025.1678201)
Supplement: Supplementary file 3 [file Datasheet1.zip › R script/01_global burden.R]

rm(list=ls())
library(easyGBDR)
#IHME-GBD_2021_DATA-ad6ef124-1.zip
df1 <- GBDread(zipfile = "IHME-GBD_2021_DATA-bc66607b-1.zip")

#######################
f_91e <- function(df1, arg1){
  #1990
  df1_1990 <- subset(df1,df1$year==1990 & 
                       df1$measure==arg1 & 
                       df1$metric== 'Rate' &
                       df1$sex=='Both')
  df1_1990$val <- round(df1_1990$val,2)  
  df1_1990$upper <- round(df1_1990$upper,2)  
  df1_1990$lower <- round(df1_1990$lower,2)  
  df1_1990$rate_1990 <- paste(df1_1990$lower,df1_1990$upper,sep = '-') 
  df1_1990$rate_1990 <- paste(df1_1990$rate_1990,')',sep = '')              
  df1_1990$rate_1990 <- paste('(',df1_1990$rate_1990,sep = '')  
  df1_1990$rate_1990 <- paste(df1_1990$val,df1_1990$rate_1990,sep = ' ') 
  
  df1_1990=df1_1990[,c(2,11)]
  colnames(df1_1990) <- c("Location",
                          "Age-Standardized Estimates (1990; 95%UI)")
  
  #2021
  df1_2021 <- subset(df1,df1$year==2021 & 
                       df1$measure==arg1 & 
                       df1$metric== 'Rate' &
                       df1$sex=='Both')
  df1_2021$val <- round(df1_2021$val,2)  
  df1_2021$upper <- round(df1_2021$upper,2)  
  df1_2021$lower <- round(df1_2021$lower,2)  
  df1_2021$rate_2021 <- paste(df1_2021$lower,df1_2021$upper,sep = '-') 
  df1_2021$rate_2021 <- paste(df1_2021$rate_2021,')',sep = '')             
  df1_2021$rate_2021 <- paste('(',df1_2021$rate_2021,sep = '')  
  df1_2021$rate_2021 <- paste(df1_2021$val,df1_2021$rate_2021,sep = ' ') 
  
  df1_2021=df1_2021[,c(2,11)]
  colnames(df1_2021) <- c("Location",
                          "Age-Standardized Estimates (2021; 95%UI)")
  
  
  
  #EAPC
  df1_eapc <- subset(df1,df1$measure==arg1 & 
                       df1$metric== 'Rate' &
                       df1$sex=='Both')
  EAPC <- GBDeapc(df1_eapc,
                  rei = F,
                  EAPC_95CI = TRUE,
                  digits = 2,
                  sep = " to ")
  EAPC=EAPC[,c(1,9)]
  colnames(EAPC) <- c("Location",
                      "EAPC (95%CI)")
  
  
  df2 <- merge(df1_1990,df1_2021,by="Location")
  df2 <- merge(df2,EAPC,by="Location")
  return(df2)
}
######################################################

df1_prevalence <- f_91e(df1,"Prevalence")
df1_Incidence <- f_91e(df1,"Incidence")
df1_YLDs <- f_91e(df1,"YLDs (Years Lived with Disability)")


#文件
df2 <- GBDread(zipfile = "IHME-GBD_2021_DATA-3713cf7c-1.zip")

df2_prevalence <- f_91e(df2,"Prevalence")
df2_Incidence <- f_91e(df2,"Incidence")
df2_YLDs <- f_91e(df2,"YLDs (Years Lived with Disability)")


#IHME-GBD_2021_DATA-5a17cb5e-1.zip
df3 <- GBDread(zipfile = "IHME-GBD_2021_DATA-b13d5f7e-1.zip")

df3_prevalence <- f_91e(df3,"Prevalence")
df3_Incidence <- f_91e(df3,"Incidence")
df3_YLDs <- f_91e(df3,"YLDs (Years Lived with Disability)")

df_prevalence <- rbind(df1_prevalence,df2_prevalence,df3_prevalence)
df_Incidence <- rbind(df1_Incidence,df2_Incidence,df3_Incidence)
df_YLDs <- rbind(df1_YLDs,df2_YLDs,df3_YLDs)


write.csv(df_prevalence,file = "table1_prevalence.csv")
write.csv(df_Incidence,file = "table1_Incidence.csv")
write.csv(df_YLDs,file = "table1_YLDs.csv")
