# Supplementary material for: The global, regional, and national patterns of change in the burden of edentulism, 1990–2021: an analysis of the global burden of disease study 2021 and forecast to 2041
Source: Front Oral Health. 2025 Dec 1;6:1678201. doi: 10.3389/froh.2025.1678201 (PMC12702965; doi:10.3389/froh.2025.1678201)
Supplement: Supplementary file 3 [file Datasheet1.zip › R script/04_SDI_ASR_cor.R]

rm(list=ls())
library(easyGBDR)
library(ggplot2)

SDI <- SDI2021
#IHME-GBD_2021_DATA-20677b48-1.zip
df1 <- GBDread(zipfile = "IHME-GBD_2021_DATA-20677b48-1.zip")
df1_Inc <- subset(df1,df1$measure=="Incidence" & 
                    df1$metric== 'Rate' &
                    df1$sex=='Both')
df1_ASR <- df1_Inc[,c(2,7,8)]
names(df1_ASR)[3] <- 'ASR'
#
df1_SDI_ASR <- merge(df1_ASR,SDI,by=c("location","year"))
#
df1_SDI_ASR$loc_year <- paste(df1_SDI_ASR$location,df1_SDI_ASR$year)
df1_SDI_ASR=df1_SDI_ASR[!duplicated(df1_SDI_ASR$loc_year),1:4]

#
order=read.csv("order.csv",header = FALSE)
#
order <- order[-c(2:6),]

df1_SDI_ASR$location <- factor(df1_SDI_ASR$location,
                              levels = order,
                              ordered = TRUE)

#
p1 <- ggplot(df1_SDI_ASR,aes(SDI,ASR))+
  geom_point(aes(color=location,shape=location))+
  #
  scale_shape_manual(values = 1:22,guide=guide_legend(ncol = 1))+
  geom_smooth(colour='black',stat = 'smooth',method = 'loess',se=F,span=0.5)

#
p1=p1+scale_x_continuous(breaks = seq(0,1,0.1))+
  ylab("Age-standardized Incidence rate per 100000 population")
p1
ggsave("04_SDI_ASR_region.jpg",p1,path = "figure")


#IHME-GBD_2021_DATA-0a438f04-1.zip
df2 <- GBDread(zipfile = "IHME-GBD_2021_DATA-0a438f04-1.zip")
df2_Inc <- subset(df2,df2$measure=="Incidence" & 
                    df2$year==2021&
                    df2$metric== 'Rate' &
                    df2$sex=='Both')
df2_ASR <- df2_Inc[,c(2,7,8)]
names(df2_ASR)[3] <- 'ASR'


df2_SDI_ASR <- merge(df2_ASR,SDI,by=c("location","year"))

a=df2_SDI_ASR[!duplicated(df2_SDI_ASR$location),]
b=df2_ASR[!duplicated(df2_ASR$location),]
#
setdiff(b$location,a$location)
#"T眉rkiye"
#
"Turkiye"%in%SDI$location
"Turkey"%in%SDI$location
#"Türkiye"
SDI$location <- gsub("Turkey","Türkiye",SDI$location)
df2_ASR$location <- gsub("T眉rkiye","Türkiye",df2_ASR$location)

#
df2_SDI_ASR <- merge(df2_ASR,SDI,by=c("location","year"))

save(df1_SDI_ASR,df2_SDI_ASR,file="SDI_ASR.rdata")
#
library(ggrepel)
p2 <- ggplot(df2_SDI_ASR,aes(SDI,ASR,label=location))+
  geom_point(aes(color=location))+
  geom_text_repel(aes(color=location),size=2,fontface='bold',max.overlaps=160)+
  geom_smooth(colour='black',stat = 'smooth',method = 'loess',se=F,span=0.5)+
  theme(legend.position = 'none')

#
p2=p2+scale_x_continuous(breaks = seq(0,1,0.1))
p2  
#
p2 <- ggplot(df2_SDI_ASR,aes(SDI,ASR,label=location))+
  geom_point(aes(color=location))+
  geom_smooth(colour='black',stat = 'smooth',method = 'loess',se=F,span=0.5)+
  theme(legend.position = 'none')
#
p2=p2+scale_x_continuous(breaks = seq(0,1,0.1))+
  ylab("Age-standardized Incidence rate per 100000 population")
ggsave("04_SDI_ASR_nation.jpg",p2,path = "figure")


#IHME-GBD_2021_DATA-cc244aed-1.zip
df3 <- GBDread(zipfile = "IHME-GBD_2021_DATA-cc244aed-1.zip")
df3_Inc <- subset(df3,df3$measure=="YLDs (Years Lived with Disability)" & 
                    df3$metric== 'Rate' &
                    df3$sex=='Both')
df3_ASR <- df3_Inc[,c(2,7,8)]
names(df3_ASR)[3] <- 'ASR'
#
df3_SDI_ASR <- merge(df3_ASR,SDI,by=c("location","year"))
#
df3_SDI_ASR$loc_year <- paste(df3_SDI_ASR$location,df3_SDI_ASR$year)
df3_SDI_ASR=df3_SDI_ASR[!duplicated(df3_SDI_ASR$loc_year),1:4]

df3_SDI_ASR$location <- factor(df3_SDI_ASR$location,
                               levels = order,
                               ordered = TRUE)
#
p3 <- ggplot(df3_SDI_ASR,aes(SDI,ASR))+
  geom_point(aes(color=location,shape=location))+
  scale_shape_manual(values = 1:22,guide=guide_legend(ncol = 1))+
  geom_smooth(colour='black',stat = 'smooth',method = 'loess',se=F,span=0.5)

#
p3=p3+scale_x_continuous(breaks = seq(0,1,0.1))+
  ylab("Age-standardized YLDs rate per 100000 population")
p3
ggsave("04_SDI_ASR_region_YLDs.jpg",p3,path = "figure")


#IHME-GBD_2021_DATA-d78b383c-1.zip
df4 <- GBDread(zipfile = "IHME-GBD_2021_DATA-d78b383c-1.zip")
df4_Inc <- subset(df4,df4$measure=="YLDs (Years Lived with Disability)" & 
                    df4$year==2021&
                    df4$metric== 'Rate' &
                    df4$sex=='Both')
df4_ASR <- df4_Inc[,c(2,7,8)]
names(df4_ASR)[3] <- 'ASR'

#
df4_SDI_ASR <- merge(df4_ASR,SDI,by=c("location","year"))
#
a=df4_SDI_ASR[!duplicated(df4_SDI_ASR$location),]
b=df4_ASR[!duplicated(df4_ASR$location),]
#
setdiff(b$location,a$location)
#"T眉rkiye"
#
"Turkiye"%in%SDI$location
"Turkey"%in%SDI$location
#"Türkiye"
SDI$location <- gsub("Turkey","Türkiye",SDI$location)
df4_ASR$location <- gsub("T眉rkiye","Türkiye",df4_ASR$location)

#
df4_SDI_ASR <- merge(df4_ASR,SDI,by=c("location","year"))

#
library(ggrepel)
p4 <- ggplot(df4_SDI_ASR,aes(SDI,ASR,label=location))+
  geom_point(aes(color=location))+
  geom_text_repel(aes(color=location),size=2,fontface='bold',max.overlaps=160)+
  geom_smooth(colour='black',stat = 'smooth',method = 'loess',se=F,span=0.5)+
  theme(legend.position = 'none')

#
p4=p4+scale_x_continuous(breaks = seq(0,1,0.1))
p4  
#
p4 <- ggplot(df4_SDI_ASR,aes(SDI,ASR,label=location))+
  geom_point(aes(color=location))+
  geom_smooth(colour='black',stat = 'smooth',method = 'loess',se=F,span=0.5)+
  theme(legend.position = 'none')
#
p4=p4+scale_x_continuous(breaks = seq(0,1,0.1))+
  ylab("Age-standardized YLDs rate per 100000 population")
ggsave("04_SDI_ASR_nation_YLDs.jpg",p4,path = "figure")
