# Supplementary material for: The global, regional, and national patterns of change in the burden of edentulism, 1990–2021: an analysis of the global burden of disease study 2021 and forecast to 2041
Source: Front Oral Health. 2025 Dec 1;6:1678201. doi: 10.3389/froh.2025.1678201 (PMC12702965; doi:10.3389/froh.2025.1678201)
Supplement: Supplementary file 3 [file Datasheet1.zip › R script/08_jointppoint.R]

rm(list=ls())
library(easyGBDR)

#IHME-GBD_2021_DATA-ad6ef124-1.zip
df1 <- GBDread(zipfile = "IHME-GBD_2021_DATA-bc66607b-1.zip")

#ASR
df1_ASR <- subset(df1,df1$measure=="Incidence" & 
                     df1$metric== 'Rate' &
                     df1$sex=='Both')


getwd()
#
#
setwd("D:/R")

results1 <- GBDASR_aapc(
  data=df1_ASR,# 
  model = "ln",
  joinpoints = 5,
  rei_included = F,
  CI = TRUE,
  digits = 2,
  sep = " to ",
  constant_variance = F
)

setwd("Edentulism")

#
p1 <- ggjoinpoint_apc(data=results1,
                     location_name = "Global",
                     measure_name = "Incidence",
                     cause_name = "Edentulism",
                     sex_name = "Both",
                     age_name = "Age-standardized",
                     rei_name = NULL,
                     facet_name = "Joinpoint regression",
                     point_color = "black",
                     joinpoint_color = "black",
                     line_size = 1)
p1
ggsave("06_Joinpoint_both.jpg",p1,path = "figure")

##########男
#ASR
df1_ASR <- subset(df1,df1$measure=="Incidence" & 
                    df1$metric== 'Rate' &
                    df1$sex=='Male')

# 
getwd()
#
#
setwd("D:/R")

results2 <- GBDASR_aapc(
  data=df1_ASR,
  model = "ln",
  joinpoints = 5,
  rei_included = F,
  CI = TRUE,
  digits = 2,
  sep = " to ",
  constant_variance = F
)
#
setwd("Edentulism")

#
p2 <- ggjoinpoint_apc(data=results2,
                      location_name = "Global",
                      measure_name = "Incidence",
                      cause_name = "Edentulism",
                      sex_name = "Male",
                      age_name = "Age-standardized",
                      rei_name = NULL,
                      facet_name = "Male",
                      point_color = "black",
                      joinpoint_color = "black",
                      line_size = 1)
p2
ggsave("06_Joinpoint_male.jpg",p2,path = "figure")


##########女
#ASR
df1_ASR <- subset(df1,df1$measure=="Incidence" & 
                    df1$metric== 'Rate' &
                    df1$sex=='Female')

# 
getwd()
#
setwd("D:/R")

results3 <- GBDASR_aapc(
  data=df1_ASR,
  model = "ln",
  joinpoints = 5,
  rei_included = F,
  CI = TRUE,
  digits = 2,
  sep = " to ",
  constant_variance = F
)
#
setwd("Edentulism")

#
p3 <- ggjoinpoint_apc(data=results3,
                      location_name = "Global",
                      measure_name = "Incidence",
                      cause_name = "Edentulism",
                      sex_name = "Female",
                      age_name = "Age-standardized",
                      rei_name = NULL,
                      facet_name = "Female",
                      point_color = "black",
                      joinpoint_color = "black",
                      line_size = 1)
p3
ggsave("06_Joinpoint_female.jpg",p3,path = "figure")
