# Supplementary material for: The global, regional, and national patterns of change in the burden of edentulism, 1990–2021: an analysis of the global burden of disease study 2021 and forecast to 2041
Source: Front Oral Health. 2025 Dec 1;6:1678201. doi: 10.3389/froh.2025.1678201 (PMC12702965; doi:10.3389/froh.2025.1678201)
Supplement: Supplementary file 3 [file Datasheet1.zip › R script/05_trend_2.R]

rm(list=ls())
library(easyGBDR)
library(ggplot2)

#IHME-GBD_2021_DATA-09eb70ef-1.zip
df1 <- GBDread(zipfile = "IHME-GBD_2021_DATA-09eb70ef-1.zip")

#Incidence
df1_incidence <- subset(df1,df1$measure=='Incidence' & 
                     df1$metric== 'Rate' &
                     df1$sex=='Both')
#配色
color <- c('<20'='#3701f9','20 to 24'='#3d57fc','25 to 29'='#42adff',
           '30 to 34'='#31c8b4','35 to 39'='#20e46a','40 to 44'='#0fff1f',
           '45 to 49'='#4bf51b','50 to 54'='#87eb17','55 to 59'='#9fff0f',
           '60 to 64'='#c3e113','65 to 69'='#b8a028','70 to 74'='#dca314',
           '75 to 79'='#ffa600','80 to 84'='#ff630f','85 to 89'='#ff470f',
           '90 to 94'='#cd003e','95 plus'='#b4005d')
p1<-ggplot(df1_incidence,aes(x=year, y=val,colour=age, group=age))+
  geom_line()+
  geom_point(aes(color=age,shape=age))+
  scale_shape_manual(values = 1:17,guide=guide_legend(ncol = 1))+
  labs(y="Incidence rate per 100,000 population",x="Year")+ 
  theme_classic()+
  scale_colour_manual(values=color) 

p1
ggsave("05_trend_Incidence.jpg",p1,path = "figure")


#YLDS
df1_YLDs <- subset(df1,df1$measure=='YLDs (Years Lived with Disability)' & 
                          df1$metric== 'Rate' &
                          df1$sex=='Both')
p2<-ggplot(df1_YLDs,aes(x=year, y=val,colour=age, group=age))+
  geom_line()+
  geom_point(aes(color=age,shape=age))+
  scale_shape_manual(values = 1:17,guide=guide_legend(ncol = 1))+
  labs(y="YLDs rate per 100,000 population",x="Year")+ 
  theme_classic()+
  scale_colour_manual(values=color) 
p2

ggsave("05_trend_YLDs.jpg",p2,path = "figure")
