# Supplementary material for: The global, regional, and national patterns of change in the burden of edentulism, 1990–2021: an analysis of the global burden of disease study 2021 and forecast to 2041
Source: Front Oral Health. 2025 Dec 1;6:1678201. doi: 10.3389/froh.2025.1678201 (PMC12702965; doi:10.3389/froh.2025.1678201)
Supplement: Supplementary file 3 [file Datasheet1.zip › R script/03_nation.R]

rm(list=ls())
library(easyGBDR)
library(ggplot2)

#IHME-GBD_2021_DATA-0a438f04-1.zip
df1 <- GBDread(zipfile = "IHME-GBD_2021_DATA-0a438f04-1.zip")
df1_ASR <- subset(df1,df1$year==2021 & 
                     df1$measure=="Incidence" & 
                     df1$metric== 'Rate' &
                     df1$sex=='Both')


#library("dplyr")
#df1_ASR <- df1_ASR %>% mutate(val2 = cut(val, breaks = c(56.9,135.51,286.11,412.95,541.64,791.08),
#                                     labels = c("56.90to<135.51","135.51to<286.11","286.11to<412.95","412.95to<541.64","541.64to<791.08"),
                                     ### breaks
#                                 include.lowest = T,right = T))
#
df1_ASR$val2 <- Quantile(df1_ASR$val,n=6)

#
p1 <- ggGBDmap(df1_ASR,variable = 'val2',color = 'scale_fill_jco() + scale_color_jco()',
                 guide_name = 'ASR')

#p1 <- ggGBDmap(df1_ASR,variable = 'val2',
#               color = "scale_fill_manual(values=c('#2166AC','#4393C3','#92C5DE','#F4A582','#D6604D','#B2182B')) + 
#               scale_color_manual(values=c('#2166AC','#4393C3','#92C5DE','#F4A582','#D6604D','#B2182B'))",
#               guide_name = 'ASR')
#
#'#013c68','#0173c3','#7ba6db','#868686','#efc000','#ce534c'
p1 <- ggGBDmap(df1_ASR,variable = 'val2',
               color = "scale_fill_manual(values=c('#013c68','#0173c3','#7ba6db','#ccfc8a','#efc000','#ce534c')) + 
               scale_color_manual(values=c('#013c68','#0173c3','#7ba6db','#ccfc8a','#efc000','#ce534c'))",
               guide_name = 'ASR(per100,000)')

p1
ggsave("03_2021_country_ASR2.jpg",p1,path = "figure")


#EAPC
df1_EAPC <- subset(df1,df1$measure=="Incidence" & 
                     df1$metric== 'Rate' &
                     df1$sex=='Both')
EAPC <- GBDeapc(df1_EAPC,
                rei = F,
                EAPC_95CI = TRUE,
                digits = 2,
                sep = " to ")

#
#df0=EAPC[order(EAPC$EAPC,decreasing = T),]


#
EAPC$val2 <- Quantile(EAPC$EAPC,n=6)

#
p2 <- ggGBDmap(EAPC,variable = 'val2',
               color = "scale_fill_manual(values=c('#013c68','#0173c3','#7ba6db','#ccfc8a','#efc000','#ce534c')) + 
               scale_color_manual(values=c('#013c68','#0173c3','#7ba6db','#ccfc8a','#efc000','#ce534c'))",
               guide_name = 'EAPC')

p2
ggsave("03_2021_country_EAPC2.jpg",p2,path = "figure")

save(df1_ASR,df1_EAPC,EAPC,file = "EAPC.rdata")
