# Supplementary material for: The global, regional, and national patterns of change in the burden of edentulism, 1990–2021: an analysis of the global burden of disease study 2021 and forecast to 2041
Source: Front Oral Health. 2025 Dec 1;6:1678201. doi: 10.3389/froh.2025.1678201 (PMC12702965; doi:10.3389/froh.2025.1678201)
Supplement: Supplementary file 3 [file Datasheet1.zip › R script/02burden2.R]

rm(list=ls())
library(easyGBDR)
library(ggplot2)

df1 <- GBDread(zipfile = "IHME-GBD_2021_DATA-2358b4c3-1.zip")

df1 <- df1 %>% dplyr::filter(metric == "Number" &measure=="Incidence"& location =="Global")
df44 <- GBDage_recal(df1,0,40,CI=F)
df44<- df44 %>% dplyr::filter(age=="Age-standardized")
df44$age <- "<45"
df59<- GBDage_recal(df1,45,55,CI=F)
df59<- df59 %>% dplyr::filter(age=="Age-standardized")
df59$age <- "45 to 59"
df79<- GBDage_recal(df1,60,75,CI=F)
df79<- df79 %>% dplyr::filter(age=="Age-standardized")
df79$age <- "60 to 79"
df80<- GBDage_recal(df1,80,95,CI=F)
df80<- df80 %>% dplyr::filter(age=="Age-standardized")
df80$age <- "80 plus"
df2 <- bind_rows(df44 , df59)
df2 <- bind_rows(df2 , df79)
df2 <- bind_rows(df2,df80)

df2 <- df2 %>% dplyr::filter(year %in% c(1990, 2021))

population <- GBDpopulation_2021
population<- population %>% dplyr::filter(year %in% c(1990, 2021)&location=="Global")
population <- population%>% dplyr::filter(age%in%c('0 to 4','5 to 9','10 to 14','15 to 19','20 to 24','25 to 29','30 to 34','35 to 39','40 to 44','45 to 49','50 to 54','55 to 59','60 to 64','65 to 69','70 to 74','75 to 79','80 to 84','85 to 89','90 to 94','95 plus'))
population44 <- population%>% dplyr::filter(age%in%c('0 to 4','5 to 9','10 to 14','15 to 19','20 to 24','25 to 29','30 to 34','35 to 39','40 to 44'))%>%
  group_by(year,sex) %>%
  summarise(pop = sum(val),.groups = "drop")
population44$age <- "<45"

population59 <- population%>% dplyr::filter(age%in%c('45 to 49','50 to 54','55 to 59'))%>%
  group_by(year,sex) %>%
  summarise(pop = sum(val),.groups = "drop")
population59$age <- "45 to 59"

population79 <- population%>% dplyr::filter(age%in%c('60 to 64','65 to 69','70 to 74','75 to 79'))%>%
  group_by(year,sex) %>%
  summarise(pop = sum(val),.groups = "drop")
population79$age <- "60 to 79"

population80 <- population%>% dplyr::filter(age%in%c('80 to 84','85 to 89','90 to 94','95 plus'))%>%
  group_by(year,sex) %>%
  summarise(pop = sum(val),.groups = "drop")
population80$age <- "80 plus"

population2 <- bind_rows(population44 , population59)
population2 <- bind_rows(population2 , population79)
population2 <- bind_rows(population2 , population80)

df3 <- df2%>%
  dplyr::left_join(population2,
                   by=c("sex","year","age"))


P0a <- df3%>% dplyr::filter(sex=="Both",year==1990)%>% dplyr::select(-c("measure","location","sex","cause","metric","year","val"))
colnames(P0a) <-c("age","P0a")
P1a <- df3%>% dplyr::filter(sex=="Both",year==2021)%>% dplyr::select(-c("measure","location","sex","cause","metric","year","val"))
colnames(P1a) <-c("age","P1a")
r0a <- df3%>% dplyr::filter(sex=="Both",year==1990)%>% dplyr::select(-c("measure","location","sex","cause","metric","year","pop"))
colnames(r0a) <-c("age","r0a")
r1a <- df3%>% dplyr::filter(sex=="Both",year==2021)%>% dplyr::select(-c("measure","location","sex","cause","metric","year","pop"))
colnames(r1a) <-c("age","r1a")

df <- P0a%>%dplyr::left_join(P1a, by=c("age"))
df <- df%>%dplyr::left_join(r0a, by=c("age"))
df <- df%>%dplyr::left_join(r1a, by=c("age"))

# 1
P0 <- sum(df$P0a)
P1 <- sum(df$P1a)

# 2
df$p0a <- df$P0a / P0
df$p1a <- df$P1a / P1

# 3
C0 <- sum(df$P0a * 1000 * df$r0a / 100000)
C1 <- sum(df$P1a * 1000 * df$r1a / 100000)
Delta_C <- C1 - C0

# ================================
# Das Gupta
# ================================
n <- nrow(df)
Delta_C_S <- Delta_C_A <- Delta_C_R <- 0


P_avg <- (P0 + P1) / 2

for (i in 1:n) {
  p0 <- df$p0a[i]
  p1 <- df$p1a[i]
  r0 <- df$r0a[i]
  r1 <- df$r1a[i]
  
  #
  avg_rate_contrib <- (p0*r0 + p0*r1 + p1*r0 + p1*r1) / 4
  Delta_C_S <- Delta_C_S + (P1 - P0) * 1000 * avg_rate_contrib / 100000
  
  # 
  avg_rate <- (r0 + r1) / 2
  Delta_C_A <- Delta_C_A + P_avg * 1000 * (p1 - p0) * avg_rate / 100000
  
  #
  avg_struct <- (p0 + p1) / 2
  Delta_C_R <- Delta_C_R + P_avg * 1000 * (r1 - r0) / 100000 * avg_struct
}


total_decomp <- Delta_C_S + Delta_C_A + Delta_C_R
residual <- Delta_C - total_decomp


result <- data.frame(
  effect_type = c("Population size effect",
                  "Age structure effect",
                  "Age-specific rate effect",
                  "Total change (observed)",
                  "Total decomposition",
                  "Residual"),
  value = c(Delta_C_S, Delta_C_A, Delta_C_R, Delta_C, total_decomp, residual),
  percentage = c(Delta_C_S, Delta_C_A, Delta_C_R, Delta_C, total_decomp, residual) / Delta_C * 100
)

result$percentage <- round(result$percentage, 2)
print(result)
