# Supplementary material for: The global, regional, and national patterns of change in the burden of edentulism, 1990–2021: an analysis of the global burden of disease study 2021 and forecast to 2041
Source: Front Oral Health. 2025 Dec 1;6:1678201. doi: 10.3389/froh.2025.1678201 (PMC12702965; doi:10.3389/froh.2025.1678201)
Supplement: Supplementary file 3 [file Datasheet1.zip › R script/order.csv]

Global
High SDI
High-middle SDI
Middle SDI
Low-middle SDI
Low SDI
Andean Latin America
Australasia
Caribbean
Central Asia
Central Europe
Central Latin America
Central Sub-Saharan Africa
East Asia
Eastern Europe
Eastern Sub-Saharan Africa
High-income Asia Pacific
High-income North America
North Africa and Middle East
Oceania
South Asia
Southeast Asia
Southern Latin America
Southern Sub-Saharan Africa
Tropical Latin America
Western Europe
Western Sub-Saharan Africa
