# Supplementary material for: The global, regional, and national patterns of change in the burden of edentulism, 1990–2021: an analysis of the global burden of disease study 2021 and forecast to 2041
Source: Front Oral Health. 2025 Dec 1;6:1678201. doi: 10.3389/froh.2025.1678201 (PMC12702965; doi:10.3389/froh.2025.1678201)
Supplement: Supplementary file 3 [file Datasheet1.zip › R script/06_APC_web.R]

rm(list=ls())
library(easyGBDR)
library(ggplot2)
library(dplyr)

#IHME-GBD_2021_DATA-6f63ea76-1.zip
df1 <- GBDread(zipfile = "IHME-GBD_2021_DATA-6f63ea76-1.zip")

df1 <- df1%>%filter(val>0)
unique(df1$age)

temp <- df1 |>
  filter(location=="Global") |>
  filter(measure=="Incidence") 

result_apc_web <- GBDapc_web(
  data = temp,
  startyear = 1992,
  reference_age = 20,
  reference_year = 1992,
  measure_name = "Incidence",
  cause_name = "Edentulism",
  sex_name = "Both",
  location_name = "Global",
  rei_name = NULL
)

netdrift <- result_apc_web$NetDrift
p1 <- ggdrift(data = result_apc_web,
        CI = T,
        group_name = "sex",
        line_size = 1,
        measure_name = "Incidence",
        cause_name = "Edentulism",
        sex_name = "Both",
        location_name = "Global",
        rei_name = NULL)
p1


p2 <- ggAgeDeviations(data = result_apc_web,
                CI = T,
                group_name = "sex",
                line_size = 1,
                measure_name = "Incidence",
                cause_name = "Edentulism",
                sex_name = "Both",
                location_name = "Global",
                rei_name = NULL)
p2

p3 <- ggCohDeviations(data = result_apc_web,
                      CI = T,
                      group_name = "sex",
                      line_size = 1,
                      measure_name = "Incidence",
                      cause_name = "Edentulism",
                      sex_name = "Both",
                      location_name = "Global",
                      rei_name = NULL)
p3

p4 <- ggcohortRR(data = result_apc_web,
                 CI = T,
                 group_name = "sex",
                 line_size = 1,
                 measure_name = "Incidence",
                 cause_name = "Edentulism",
                 sex_name = "Both",
                 location_name = "Global",
                 rei_name = NULL)
p4

p5 <- ggCrossAge(data = result_apc_web,
                 CI = T,
                 group_name = "sex",
                 line_size = 1,
                 measure_name = "Incidence",
                 cause_name = "Edentulism",
                 sex_name = "Both",
                 location_name = "Global",
                 rei_name = NULL)
p5

p6 <- ggLong2CrossRR(data = result_apc_web,
                     CI = T,
                     group_name = "sex",
                     line_size = 1,
                     measure_name = "Incidence",
                     cause_name = "Edentulism",
                     sex_name = "Both",
                     location_name = "Global",
                     rei_name = NULL)
p6

p7 <- ggLongAge(data = result_apc_web,
                CI = T,
                group_name = "sex",
                line_size = 1,
                measure_name = "Incidence",
                cause_name = "Edentulism",
                sex_name = "Both",
                location_name = "Global",
                rei_name = NULL)
p7

p8 <- ggPerDeviations(data = result_apc_web,
                      CI = T,
                      group_name = "sex",
                      line_size = 1,
                      measure_name = "Incidence",
                      cause_name = "Edentulism",
                      sex_name = "Both",
                      location_name = "Global",
                      rei_name = NULL)
p8

p9 <- ggperiodRR(data = result_apc_web,
                 CI = T,
                 group_name = "sex",
                 line_size = 1,
                 measure_name = "Incidence",
                 cause_name = "Edentulism",
                 sex_name = "Both",
                 location_name = "Global",
                 rei_name = NULL)
p9
p10 <- ggTemporalTrends(data = result_apc_web,
                       CI = T,
                       group_name = "sex",
                       line_size = 1,
                       measure_name = "Incidence",
                       cause_name = "Edentulism",
                       sex_name = "Both",
                       location_name = "Global",
                       rei_name = NULL)
p10
